# Supplementary material for: Uncovering the dynamics of precise repair at CRISPR/Cas9-induced double-strand breaks
Source: Nat Commun. 2024 Jun 14;15:5096. doi: 10.1038/s41467-024-49410-x (PMC11178868; doi:10.1038/s41467-024-49410-x)
Supplement: Supplementary file 6 — Source Data [file 41467_2024_49410_MOESM6_ESM.xlsx]

## Sheet: Source Data Information
Source Data Information
Table of the Source Data used to generate all figures
Figure	Data Sheet
Figure 2A,D	Psy1 72Hr
	72Hr all targets by mutation
Figure 2B,E	CRTISO 72Hr
	72Hr all targets by mutation
Figure 2C,F	PhyB2 72Hr
	72Hr all targets by mutation
Figure 3	72Hr all targets by mutation
Figure 4B,E	Psy1 72Hr
Figure 4C,F	CRTISO 72Hr
Figure 4D,G	PhyB2 72Hr
Figure 5	72Hr all targets by mutation
Figure 6	Table S4
	Psy1 72Hr
	CRTISO 72Hr
	PhyB2 72Hr
Figure 7A,D	Psy1 24Hr
Figure 7B,E	CRTISO 24Hr
Figure 7C,F	PhyB2 24Hr
Figure S1	Figure S1
Figure S2	72Hr all targets by mutation
Figure S3	72Hr all targets by mutation
Figure S4	Code for simulations available at https://github.com/fabrimafe/DSBtimecourse
Figure S5A,D	Psy1 72Hr
Figure S5B,E	CRTISO 72Hr
Figure S5C,F	PhyB2 72Hr
Figure S6	FACS data deposited on https://doi.org/10.5281/zenodo.11255717
Figure S7	FACS data deposited on https://doi.org/10.5281/zenodo.11255717
Figure S8A,D,G	Psy1 72Hr
Figure S8B,E,H	CRTISO 72Hr
Figure S8C,F,I	PhyB2 72Hr
Figure S9	FACS data deposited on https://doi.org/10.5281/zenodo.11255717
Figure S10	FACS data deposited on https://doi.org/10.5281/zenodo.11255717
	Psy1 72Hr
	CRTISO 72Hr
	PhyB2 72Hr
Figure S11A,D,G,J	Psy1 72Hr
Figure S11B,E,H,K	CRTISO 72Hr
Figure S11C,F,I,L	PhyB2 72Hr
Figure S12A,D,G	Psy1 72Hr
Figure S12B,E,H	CRTISO 72Hr
Figure S12C,F,I	PhyB2 72Hr
Figure S13A,D,G	Psy1 72Hr
Figure S13B,E,H	CRTISO 72Hr
Figure S13C,F,I	PhyB2 72Hr
Figure S14A,D,G	Psy1 72Hr
Figure S14B,E,H	CRTISO 72Hr
Figure S14C,F,I	PhyB2 72Hr
Figure S15	Code for simulations available at https://github.com/fabrimafe/DSBtimecourse
Figure S16	CRTISO 72Hr ungrouped directDSB
Figure S17-21 A,D,G,J	Psy1 24Hr
Figure S17-21 B,E,H,K	CRTISO 24Hr
Figure S17-21 C,F,I,L	PhyB2 24Hr

## Sheet: 72Hr all targets by mutation
Raw counts of each type of molecules over time for all targets. Used for Supplementary Figure 2
Positions are defined in bp as 100 bp around the predicted cutting site (50bp on each side)
Mutation name	State	Type of DSB	GeneTarget	Experiment	position(bp)	Time(h)	Count(number of molecules)
Intact	Intact	WT/Sub	PhyB2	invitro	0	0	235
Intact	Intact	WT/Sub	PhyB2	invivo	0	0	13742
Intact	Intact	WT/Sub	PhyB2	invivo	0	6	13569
Intact	Intact	WT/Sub	PhyB2	invivo	0	12	6910
Intact	Intact	WT/Sub	PhyB2	invivo	0	24	9056
Intact	Intact	WT/Sub	PhyB2	invivo	0	36	3836
Intact	Intact	WT/Sub	PhyB2	invivo	0	48	3647
Intact	Intact	WT/Sub	PhyB2	invivo	0	72	2930
Intact	Intact	WT/Sub	Psy1	invitro	0	0	1219
Intact	Intact	WT/Sub	Psy1	invivo	0	0	4703
Intact	Intact	WT/Sub	Psy1	invivo	0	6	5548
Intact	Intact	WT/Sub	Psy1	invivo	0	12	5437
Intact	Intact	WT/Sub	Psy1	invivo	0	24	5885
Intact	Intact	WT/Sub	Psy1	invivo	0	36	3950
Intact	Intact	WT/Sub	Psy1	invivo	0	48	3778
Intact	Intact	WT/Sub	Psy1	invivo	0	72	3199
Intact	Intact	WT/Sub	CRTISO	invitro	0	0	1069
Intact	Intact	WT/Sub	CRTISO	invivo	0	0	8377
Intact	Intact	WT/Sub	CRTISO	invivo	0	6	8371
Intact	Intact	WT/Sub	CRTISO	invivo	0	12	6148
Intact	Intact	WT/Sub	CRTISO	invivo	0	24	6070
Intact	Intact	WT/Sub	CRTISO	invivo	0	36	3901
Intact	Intact	WT/Sub	CRTISO	invivo	0	48	2956
Intact	Intact	WT/Sub	CRTISO	invivo	0	72	2035
#NAME?	Putative DSB	guide_side DSB	Psy1	invivo	9	0	0
#NAME?	Putative DSB	guide_side DSB	Psy1	invivo	9	6	0
#NAME?	Putative DSB	guide_side DSB	Psy1	invivo	9	12	2
#NAME?	Putative DSB	guide_side DSB	Psy1	invivo	9	24	0
#NAME?	Putative DSB	guide_side DSB	Psy1	invivo	9	36	0
#NAME?	Putative DSB	guide_side DSB	Psy1	invivo	9	48	0
#NAME?	Putative DSB	guide_side DSB	Psy1	invivo	9	72	0
#NAME?	Putative DSB	guide_side DSB	Psy1	invivo	10	0	0
#NAME?	Putative DSB	guide_side DSB	Psy1	invivo	10	6	0
#NAME?	Putative DSB	guide_side DSB	Psy1	invivo	10	12	0
#NAME?	Putative DSB	guide_side DSB	Psy1	invivo	10	24	2
#NAME?	Putative DSB	guide_side DSB	Psy1	invivo	10	36	0
#NAME?	Putative DSB	guide_side DSB	Psy1	invivo	10	48	3
#NAME?	Putative DSB	guide_side DSB	Psy1	invivo	10	72	0
#NAME?	Putative DSB	guide_side DSB	CRTISO	invivo	11	0	0
#NAME?	Putative DSB	Extended DSB	CRTISO	invivo	11	0	0
#NAME?	Putative DSB	Extended DSB	CRTISO	invivo	11	0	0
#NAME?	Putative DSB	Extended DSB	CRTISO	invivo	11	0	0
#NAME?	Putative DSB	guide_side DSB	CRTISO	invivo	11	6	1
#NAME?	Putative DSB	Extended DSB	CRTISO	invivo	11	6	0
#NAME?	Putative DSB	Extended DSB	CRTISO	invivo	11	6	0
#NAME?	Putative DSB	Extended DSB	CRTISO	invivo	11	6	0
#NAME?	Putative DSB	guide_side DSB	CRTISO	invivo	11	12	1
#NAME?	Putative DSB	Extended DSB	CRTISO	invivo	11	12	0
#NAME?	Putative DSB	Extended DSB	CRTISO	invivo	11	12	0
#NAME?	Putative DSB	Extended DSB	CRTISO	invivo	11	12	0
#NAME?	Putative DSB	guide_side DSB	CRTISO	invivo	11	24	0
#NAME?	Putative DSB	Extended DSB	CRTISO	invivo	11	24	1
#NAME?	Putative DSB	Extended DSB	CRTISO	invivo	11	24	1
#NAME?	Putative DSB	Extended DSB	CRTISO	invivo	11	24	1
#NAME?	Putative DSB	guide_side DSB	CRTISO	invivo	11	36	0
#NAME?	Putative DSB	Extended DSB	CRTISO	invivo	11	36	0
#NAME?	Putative DSB	Extended DSB	CRTISO	invivo	11	36	0
#NAME?	Putative DSB	Extended DSB	CRTISO	invivo	11	36	0
#NAME?	Putative DSB	guide_side DSB	CRTISO	invivo	11	48	0
#NAME?	Putative DSB	Extended DSB	CRTISO	invivo	11	48	0
#NAME?	Putative DSB	Extended DSB	CRTISO	invivo	11	48	0
#NAME?	Putative DSB	Extended DSB	CRTISO	invivo	11	48	0
#NAME?	Putative DSB	guide_side DSB	CRTISO	invivo	11	72	1
#NAME?	Putative DSB	Extended DSB	CRTISO	invivo	11	72	0
#NAME?	Putative DSB	Extended DSB	CRTISO	invivo	11	72	0
#NAME?	Putative DSB	Extended DSB	CRTISO	invivo	11	72	0
#NAME?	Putative DSB	guide_side DSB	Psy1	invivo	12	0	1
#NAME?	Putative DSB	guide_side DSB	Psy1	invivo	12	6	0
#NAME?	Putative DSB	guide_side DSB	Psy1	invivo	12	12	1
#NAME?	Putative DSB	guide_side DSB	Psy1	invivo	12	24	3
#NAME?	Putative DSB	guide_side DSB	Psy1	invivo	12	36	0
#NAME?	Putative DSB	guide_side DSB	Psy1	invivo	12	48	0
#NAME?	Putative DSB	guide_side DSB	Psy1	invivo	12	72	1
#NAME?	Putative DSB	Extended DSB	CRTISO	invivo	12	0	0
#NAME?	Putative DSB	Extended DSB	CRTISO	invivo	12	0	0
#NAME?	Putative DSB	Extended DSB	CRTISO	invivo	12	0	0
#NAME?	Putative DSB	guide_side DSB	CRTISO	invivo	12	0	0
#NAME?	Putative DSB	Extended DSB	CRTISO	invivo	12	6	0
#NAME?	Putative DSB	Extended DSB	CRTISO	invivo	12	6	0
#NAME?	Putative DSB	Extended DSB	CRTISO	invivo	12	6	0
#NAME?	Putative DSB	guide_side DSB	CRTISO	invivo	12	6	1
#NAME?	Putative DSB	Extended DSB	CRTISO	invivo	12	12	1
#NAME?	Putative DSB	Extended DSB	CRTISO	invivo	12	12	1
#NAME?	Putative DSB	Extended DSB	CRTISO	invivo	12	12	0
#NAME?	Putative DSB	guide_side DSB	CRTISO	invivo	12	12	8
#NAME?	Putative DSB	Extended DSB	CRTISO	invivo	12	24	0
#NAME?	Putative DSB	Extended DSB	CRTISO	invivo	12	24	0
#NAME?	Putative DSB	Extended DSB	CRTISO	invivo	12	24	2
#NAME?	Putative DSB	guide_side DSB	CRTISO	invivo	12	24	9
#NAME?	Putative DSB	Extended DSB	CRTISO	invivo	12	36	0
#NAME?	Putative DSB	Extended DSB	CRTISO	invivo	12	36	0
#NAME?	Putative DSB	Extended DSB	CRTISO	invivo	12	36	0
#NAME?	Putative DSB	guide_side DSB	CRTISO	invivo	12	36	8
#NAME?	Putative DSB	Extended DSB	CRTISO	invivo	12	48	0
#NAME?	Putative DSB	Extended DSB	CRTISO	invivo	12	48	0
#NAME?	Putative DSB	Extended DSB	CRTISO	invivo	12	48	3
#NAME?	Putative DSB	guide_side DSB	CRTISO	invivo	12	48	2
#NAME?	Putative DSB	Extended DSB	CRTISO	invivo	12	72	0
#NAME?	Putative DSB	Extended DSB	CRTISO	invivo	12	72	0
#NAME?	Putative DSB	Extended DSB	CRTISO	invivo	12	72	0
#NAME?	Putative DSB	guide_side DSB	CRTISO	invivo	12	72	6
#NAME?	Putative DSB	guide_side DSB	Psy1	invivo	13	0	0
#NAME?	Putative DSB	guide_side DSB	Psy1	invivo	13	6	0
#NAME?	Putative DSB	guide_side DSB	Psy1	invivo	13	12	7
#NAME?	Putative DSB	guide_side DSB	Psy1	invivo	13	24	2
#NAME?	Putative DSB	guide_side DSB	Psy1	invivo	13	36	2
#NAME?	Putative DSB	guide_side DSB	Psy1	invivo	13	48	0
#NAME?	Putative DSB	guide_side DSB	Psy1	invivo	13	72	2
#NAME?	Putative DSB	guide_side DSB	CRTISO	invivo	13	0	0
#NAME?	Putative DSB	guide_side DSB	CRTISO	invivo	13	6	4
#NAME?	Putative DSB	guide_side DSB	CRTISO	invivo	13	12	2
#NAME?	Putative DSB	guide_side DSB	CRTISO	invivo	13	24	2
#NAME?	Putative DSB	guide_side DSB	CRTISO	invivo	13	36	0
#NAME?	Putative DSB	guide_side DSB	CRTISO	invivo	13	48	4
#NAME?	Putative DSB	guide_side DSB	CRTISO	invivo	13	72	1
#NAME?	Putative DSB	guide_side DSB	Psy1	invivo	14	0	0
#NAME?	Putative DSB	guide_side DSB	Psy1	invivo	14	6	0
#NAME?	Putative DSB	guide_side DSB	Psy1	invivo	14	12	0
#NAME?	Putative DSB	guide_side DSB	Psy1	invivo	14	24	0
#NAME?	Putative DSB	guide_side DSB	Psy1	invivo	14	36	3
#NAME?	Putative DSB	guide_side DSB	Psy1	invivo	14	48	0
#NAME?	Putative DSB	guide_side DSB	Psy1	invivo	14	72	0
#NAME?	Putative DSB	guide_side DSB	CRTISO	invitro	14	0	3
#NAME?	Putative DSB	guide_side DSB	CRTISO	invivo	14	0	9
#NAME?	Putative DSB	Extended DSB	CRTISO	invivo	14	0	0
#NAME?	Putative DSB	guide_side DSB	CRTISO	invivo	14	6	0
#NAME?	Putative DSB	Extended DSB	CRTISO	invivo	14	6	0
#NAME?	Putative DSB	guide_side DSB	CRTISO	invivo	14	12	1
#NAME?	Putative DSB	Extended DSB	CRTISO	invivo	14	12	0
#NAME?	Putative DSB	guide_side DSB	CRTISO	invivo	14	24	0
#NAME?	Putative DSB	Extended DSB	CRTISO	invivo	14	24	0
#NAME?	Putative DSB	guide_side DSB	CRTISO	invivo	14	36	0
#NAME?	Putative DSB	Extended DSB	CRTISO	invivo	14	36	0
#NAME?	Putative DSB	guide_side DSB	CRTISO	invivo	14	48	0
#NAME?	Putative DSB	Extended DSB	CRTISO	invivo	14	48	1
#NAME?	Putative DSB	guide_side DSB	CRTISO	invivo	14	72	1
#NAME?	Putative DSB	Extended DSB	CRTISO	invivo	14	72	0
#NAME?	Putative DSB	guide_side DSB	Psy1	invivo	15	0	0
#NAME?	Putative DSB	guide_side DSB	Psy1	invivo	15	6	0
#NAME?	Putative DSB	guide_side DSB	Psy1	invivo	15	12	0
#NAME?	Putative DSB	guide_side DSB	Psy1	invivo	15	24	0
#NAME?	Putative DSB	guide_side DSB	Psy1	invivo	15	36	4
#NAME?	Putative DSB	guide_side DSB	Psy1	invivo	15	48	0
#NAME?	Putative DSB	guide_side DSB	Psy1	invivo	15	72	2
#NAME?	Putative DSB	Extended DSB	CRTISO	invivo	15	0	0
#NAME?	Putative DSB	Extended DSB	CRTISO	invivo	15	0	1
#NAME?	Putative DSB	guide_side DSB	CRTISO	invivo	15	0	2
#NAME?	Putative DSB	Extended DSB	CRTISO	invivo	15	6	0
#NAME?	Putative DSB	Extended DSB	CRTISO	invivo	15	6	0
#NAME?	Putative DSB	guide_side DSB	CRTISO	invivo	15	6	0
#NAME?	Putative DSB	Extended DSB	CRTISO	invivo	15	12	1
#NAME?	Putative DSB	Extended DSB	CRTISO	invivo	15	12	0
#NAME?	Putative DSB	guide_side DSB	CRTISO	invivo	15	12	1
#NAME?	Putative DSB	Extended DSB	CRTISO	invivo	15	24	0
#NAME?	Putative DSB	Extended DSB	CRTISO	invivo	15	24	0
#NAME?	Putative DSB	guide_side DSB	CRTISO	invivo	15	24	5
#NAME?	Putative DSB	Extended DSB	CRTISO	invivo	15	36	0
#NAME?	Putative DSB	Extended DSB	CRTISO	invivo	15	36	0
#NAME?	Putative DSB	guide_side DSB	CRTISO	invivo	15	36	1
#NAME?	Putative DSB	Extended DSB	CRTISO	invivo	15	48	0
#NAME?	Putative DSB	Extended DSB	CRTISO	invivo	15	48	0
#NAME?	Putative DSB	guide_side DSB	CRTISO	invivo	15	48	1
#NAME?	Putative DSB	Extended DSB	CRTISO	invivo	15	72	0
#NAME?	Putative DSB	Extended DSB	CRTISO	invivo	15	72	0
#NAME?	Putative DSB	guide_side DSB	CRTISO	invivo	15	72	4
#NAME?	Putative DSB	guide_side DSB	Psy1	invivo	16	0	0
#NAME?	Putative DSB	guide_side DSB	Psy1	invivo	16	6	4
#NAME?	Putative DSB	guide_side DSB	Psy1	invivo	16	12	2
#NAME?	Putative DSB	guide_side DSB	Psy1	invivo	16	24	5
#NAME?	Putative DSB	guide_side DSB	Psy1	invivo	16	36	0
#NAME?	Putative DSB	guide_side DSB	Psy1	invivo	16	48	3
#NAME?	Putative DSB	guide_side DSB	Psy1	invivo	16	72	9
#NAME?	Putative DSB	guide_side DSB	CRTISO	invivo	16	0	0
#NAME?	Putative DSB	Extended DSB	CRTISO	invivo	16	0	0
#NAME?	Putative DSB	guide_side DSB	CRTISO	invivo	16	6	0
#NAME?	Putative DSB	Extended DSB	CRTISO	invivo	16	6	0
#NAME?	Putative DSB	guide_side DSB	CRTISO	invivo	16	12	2
#NAME?	Putative DSB	Extended DSB	CRTISO	invivo	16	12	0
#NAME?	Putative DSB	guide_side DSB	CRTISO	invivo	16	24	0
#NAME?	Putative DSB	Extended DSB	CRTISO	invivo	16	24	0
#NAME?	Putative DSB	guide_side DSB	CRTISO	invivo	16	36	4
#NAME?	Putative DSB	Extended DSB	CRTISO	invivo	16	36	0
#NAME?	Putative DSB	guide_side DSB	CRTISO	invivo	16	48	0
#NAME?	Putative DSB	Extended DSB	CRTISO	invivo	16	48	0
#NAME?	Putative DSB	guide_side DSB	CRTISO	invivo	16	72	4
#NAME?	Putative DSB	Extended DSB	CRTISO	invivo	16	72	3
#NAME?	Putative DSB	guide_side DSB	PhyB2	invitro	17	0	4
#NAME?	Putative DSB	guide_side DSB	PhyB2	invivo	17	0	0
#NAME?	Putative DSB	guide_side DSB	PhyB2	invivo	17	6	0
#NAME?	Putative DSB	guide_side DSB	PhyB2	invivo	17	12	0
#NAME?	Putative DSB	guide_side DSB	PhyB2	invivo	17	24	0
#NAME?	Putative DSB	guide_side DSB	PhyB2	invivo	17	36	0
#NAME?	Putative DSB	guide_side DSB	PhyB2	invivo	17	48	0
#NAME?	Putative DSB	guide_side DSB	PhyB2	invivo	17	72	28
#NAME?	Putative DSB	guide_side DSB	Psy1	invivo	17	0	0
#NAME?	Putative DSB	guide_side DSB	Psy1	invivo	17	6	3
#NAME?	Putative DSB	guide_side DSB	Psy1	invivo	17	12	0
#NAME?	Putative DSB	guide_side DSB	Psy1	invivo	17	24	1
#NAME?	Putative DSB	guide_side DSB	Psy1	invivo	17	36	1
#NAME?	Putative DSB	guide_side DSB	Psy1	invivo	17	48	0
#NAME?	Putative DSB	guide_side DSB	Psy1	invivo	17	72	0
#NAME?	Putative DSB	Extended DSB	CRTISO	invivo	17	0	0
#NAME?	Putative DSB	Extended DSB	CRTISO	invivo	17	0	0
#NAME?	Putative DSB	guide_side DSB	CRTISO	invivo	17	0	6
#NAME?	Putative DSB	Extended DSB	CRTISO	invivo	17	6	0
#NAME?	Putative DSB	Extended DSB	CRTISO	invivo	17	6	0
#NAME?	Putative DSB	guide_side DSB	CRTISO	invivo	17	6	1
#NAME?	Putative DSB	Extended DSB	CRTISO	invivo	17	12	0
#NAME?	Putative DSB	Extended DSB	CRTISO	invivo	17	12	0
#NAME?	Putative DSB	guide_side DSB	CRTISO	invivo	17	12	1
#NAME?	Putative DSB	Extended DSB	CRTISO	invivo	17	24	0
#NAME?	Putative DSB	Extended DSB	CRTISO	invivo	17	24	0
#NAME?	Putative DSB	guide_side DSB	CRTISO	invivo	17	24	0
#NAME?	Putative DSB	Extended DSB	CRTISO	invivo	17	36	0
#NAME?	Putative DSB	Extended DSB	CRTISO	invivo	17	36	0
#NAME?	Putative DSB	guide_side DSB	CRTISO	invivo	17	36	1
#NAME?	Putative DSB	Extended DSB	CRTISO	invivo	17	48	3
#NAME?	Putative DSB	Extended DSB	CRTISO	invivo	17	48	1
#NAME?	Putative DSB	guide_side DSB	CRTISO	invivo	17	48	0
#NAME?	Putative DSB	Extended DSB	CRTISO	invivo	17	72	0
#NAME?	Putative DSB	Extended DSB	CRTISO	invivo	17	72	0
#NAME?	Putative DSB	guide_side DSB	CRTISO	invivo	17	72	1
#NAME?	Putative DSB	guide_side DSB	PhyB2	invitro	18	0	2
#NAME?	Putative DSB	guide_side DSB	Psy1	invivo	18	0	0
#NAME?	Putative DSB	guide_side DSB	Psy1	invivo	18	6	0
#NAME?	Putative DSB	guide_side DSB	Psy1	invivo	18	12	0
#NAME?	Putative DSB	guide_side DSB	Psy1	invivo	18	24	4
#NAME?	Putative DSB	guide_side DSB	Psy1	invivo	18	36	0
#NAME?	Putative DSB	guide_side DSB	Psy1	invivo	18	48	0
#NAME?	Putative DSB	guide_side DSB	Psy1	invivo	18	72	0
#NAME?	Putative DSB	guide_side DSB	CRTISO	invitro	18	0	1
#NAME?	Putative DSB	guide_side DSB	CRTISO	invivo	18	0	2
#NAME?	Putative DSB	Extended DSB	CRTISO	invivo	18	0	0
#NAME?	Putative DSB	guide_side DSB	CRTISO	invivo	18	6	0
#NAME?	Putative DSB	Extended DSB	CRTISO	invivo	18	6	0
#NAME?	Putative DSB	guide_side DSB	CRTISO	invivo	18	12	1
#NAME?	Putative DSB	Extended DSB	CRTISO	invivo	18	12	0
#NAME?	Putative DSB	guide_side DSB	CRTISO	invivo	18	24	7
#NAME?	Putative DSB	Extended DSB	CRTISO	invivo	18	24	0
#NAME?	Putative DSB	guide_side DSB	CRTISO	invivo	18	36	4
#NAME?	Putative DSB	Extended DSB	CRTISO	invivo	18	36	0
#NAME?	Putative DSB	guide_side DSB	CRTISO	invivo	18	48	6
#NAME?	Putative DSB	Extended DSB	CRTISO	invivo	18	48	0
#NAME?	Putative DSB	guide_side DSB	CRTISO	invivo	18	72	0
#NAME?	Putative DSB	Extended DSB	CRTISO	invivo	18	72	2
#NAME?	Putative DSB	guide_side DSB	Psy1	invivo	19	0	0
#NAME?	Putative DSB	guide_side DSB	Psy1	invivo	19	6	0
#NAME?	Putative DSB	guide_side DSB	Psy1	invivo	19	12	0
#NAME?	Putative DSB	guide_side DSB	Psy1	invivo	19	24	0
#NAME?	Putative DSB	guide_side DSB	Psy1	invivo	19	36	0
#NAME?	Putative DSB	guide_side DSB	Psy1	invivo	19	48	2
#NAME?	Putative DSB	guide_side DSB	Psy1	invivo	19	72	1
#NAME?	Putative DSB	guide_side DSB	CRTISO	invivo	19	0	3
#NAME?	Putative DSB	guide_side DSB	CRTISO	invivo	19	6	0
#NAME?	Putative DSB	guide_side DSB	CRTISO	invivo	19	12	1
#NAME?	Putative DSB	guide_side DSB	CRTISO	invivo	19	24	3
#NAME?	Putative DSB	guide_side DSB	CRTISO	invivo	19	36	0
#NAME?	Putative DSB	guide_side DSB	CRTISO	invivo	19	48	0
#NAME?	Putative DSB	guide_side DSB	CRTISO	invivo	19	72	0
#NAME?	Putative DSB	guide_side DSB	Psy1	invitro	20	0	2
#NAME?	Putative DSB	guide_side DSB	Psy1	invivo	20	0	0
#NAME?	Putative DSB	guide_side DSB	Psy1	invivo	20	6	3
#NAME?	Putative DSB	guide_side DSB	Psy1	invivo	20	12	0
#NAME?	Putative DSB	guide_side DSB	Psy1	invivo	20	24	0
#NAME?	Putative DSB	guide_side DSB	Psy1	invivo	20	36	0
#NAME?	Putative DSB	guide_side DSB	Psy1	invivo	20	48	4
#NAME?	Putative DSB	guide_side DSB	Psy1	invivo	20	72	6
#NAME?	Putative DSB	guide_side DSB	CRTISO	invitro	20	0	2
#NAME?	Putative DSB	Extended DSB	CRTISO	invivo	20	0	0
#NAME?	Putative DSB	guide_side DSB	CRTISO	invivo	20	0	5
#NAME?	Putative DSB	Extended DSB	CRTISO	invivo	20	0	3
#NAME?	Putative DSB	Extended DSB	CRTISO	invivo	20	6	0
#NAME?	Putative DSB	guide_side DSB	CRTISO	invivo	20	6	0
#NAME?	Putative DSB	Extended DSB	CRTISO	invivo	20	6	0
#NAME?	Putative DSB	Extended DSB	CRTISO	invivo	20	12	0
#NAME?	Putative DSB	guide_side DSB	CRTISO	invivo	20	12	0
#NAME?	Putative DSB	Extended DSB	CRTISO	invivo	20	12	0
#NAME?	Putative DSB	Extended DSB	CRTISO	invivo	20	24	0
#NAME?	Putative DSB	guide_side DSB	CRTISO	invivo	20	24	0
#NAME?	Putative DSB	Extended DSB	CRTISO	invivo	20	24	0
#NAME?	Putative DSB	Extended DSB	CRTISO	invivo	20	36	0
#NAME?	Putative DSB	guide_side DSB	CRTISO	invivo	20	36	1
#NAME?	Putative DSB	Extended DSB	CRTISO	invivo	20	36	0
#NAME?	Putative DSB	Extended DSB	CRTISO	invivo	20	48	0
#NAME?	Putative DSB	guide_side DSB	CRTISO	invivo	20	48	0
#NAME?	Putative DSB	Extended DSB	CRTISO	invivo	20	48	0
#NAME?	Putative DSB	Extended DSB	CRTISO	invivo	20	72	1
#NAME?	Putative DSB	guide_side DSB	CRTISO	invivo	20	72	4
#NAME?	Putative DSB	Extended DSB	CRTISO	invivo	20	72	0
#NAME?	Putative DSB	guide_side DSB	Psy1	invivo	21	0	0
#NAME?	Putative DSB	guide_side DSB	Psy1	invivo	21	6	2
#NAME?	Putative DSB	guide_side DSB	Psy1	invivo	21	12	0
#NAME?	Putative DSB	guide_side DSB	Psy1	invivo	21	24	1
#NAME?	Putative DSB	guide_side DSB	Psy1	invivo	21	36	2
#NAME?	Putative DSB	guide_side DSB	Psy1	invivo	21	48	1
#NAME?	Putative DSB	guide_side DSB	Psy1	invivo	21	72	3
#NAME?	Putative DSB	Extended DSB	CRTISO	invivo	21	0	0
#NAME?	Putative DSB	guide_side DSB	CRTISO	invivo	21	0	0
#NAME?	Putative DSB	Extended DSB	CRTISO	invivo	21	0	0
#NAME?	Putative DSB	Extended DSB	CRTISO	invivo	21	0	0
#NAME?	Putative DSB	Extended DSB	CRTISO	invivo	21	0	0
#NAME?	Putative DSB	Extended DSB	CRTISO	invivo	21	0	0
#NAME?	Putative DSB	Extended DSB	CRTISO	invivo	21	6	0
#NAME?	Putative DSB	guide_side DSB	CRTISO	invivo	21	6	2
#NAME?	Putative DSB	Extended DSB	CRTISO	invivo	21	6	0
#NAME?	Putative DSB	Extended DSB	CRTISO	invivo	21	6	2
#NAME?	Putative DSB	Extended DSB	CRTISO	invivo	21	6	0
#NAME?	Putative DSB	Extended DSB	CRTISO	invivo	21	6	0
#NAME?	Putative DSB	Extended DSB	CRTISO	invivo	21	12	1
#NAME?	Putative DSB	guide_side DSB	CRTISO	invivo	21	12	4
#NAME?	Putative DSB	Extended DSB	CRTISO	invivo	21	12	1
#NAME?	Putative DSB	Extended DSB	CRTISO	invivo	21	12	0
#NAME?	Putative DSB	Extended DSB	CRTISO	invivo	21	12	0
#NAME?	Putative DSB	Extended DSB	CRTISO	invivo	21	12	0
#NAME?	Putative DSB	Extended DSB	CRTISO	invivo	21	24	0
#NAME?	Putative DSB	guide_side DSB	CRTISO	invivo	21	24	4
#NAME?	Putative DSB	Extended DSB	CRTISO	invivo	21	24	0
#NAME?	Putative DSB	Extended DSB	CRTISO	invivo	21	24	0
#NAME?	Putative DSB	Extended DSB	CRTISO	invivo	21	24	0
#NAME?	Putative DSB	Extended DSB	CRTISO	invivo	21	24	0
#NAME?	Putative DSB	Extended DSB	CRTISO	invivo	21	36	0
#NAME?	Putative DSB	guide_side DSB	CRTISO	invivo	21	36	0
#NAME?	Putative DSB	Extended DSB	CRTISO	invivo	21	36	0
#NAME?	Putative DSB	Extended DSB	CRTISO	invivo	21	36	0
#NAME?	Putative DSB	Extended DSB	CRTISO	invivo	21	36	0
#NAME?	Putative DSB	Extended DSB	CRTISO	invivo	21	36	0
#NAME?	Putative DSB	Extended DSB	CRTISO	invivo	21	48	0
#NAME?	Putative DSB	guide_side DSB	CRTISO	invivo	21	48	2
#NAME?	Putative DSB	Extended DSB	CRTISO	invivo	21	48	0
#NAME?	Putative DSB	Extended DSB	CRTISO	invivo	21	48	5
#NAME?	Putative DSB	Extended DSB	CRTISO	invivo	21	48	0
#NAME?	Putative DSB	Extended DSB	CRTISO	invivo	21	48	2
#NAME?	Putative DSB	Extended DSB	CRTISO	invivo	21	72	0
#NAME?	Putative DSB	guide_side DSB	CRTISO	invivo	21	72	5
#NAME?	Putative DSB	Extended DSB	CRTISO	invivo	21	72	0
#NAME?	Putative DSB	Extended DSB	CRTISO	invivo	21	72	0
#NAME?	Putative DSB	Extended DSB	CRTISO	invivo	21	72	1
#NAME?	Putative DSB	Extended DSB	CRTISO	invivo	21	72	0
#NAME?	Putative DSB	guide_side DSB	Psy1	invitro	22	0	2
#NAME?	Putative DSB	guide_side DSB	Psy1	invivo	22	0	0
#NAME?	Putative DSB	guide_side DSB	Psy1	invivo	22	6	0
#NAME?	Putative DSB	guide_side DSB	Psy1	invivo	22	12	0
#NAME?	Putative DSB	guide_side DSB	Psy1	invivo	22	24	0
#NAME?	Putative DSB	guide_side DSB	Psy1	invivo	22	36	2
#NAME?	Putative DSB	guide_side DSB	Psy1	invivo	22	48	0
#NAME?	Putative DSB	guide_side DSB	Psy1	invivo	22	72	0
#NAME?	Putative DSB	Extended DSB	CRTISO	invivo	22	0	2
#NAME?	Putative DSB	guide_side DSB	CRTISO	invivo	22	0	1
#NAME?	Putative DSB	Extended DSB	CRTISO	invivo	22	0	0
#NAME?	Putative DSB	Extended DSB	CRTISO	invivo	22	6	0
#NAME?	Putative DSB	guide_side DSB	CRTISO	invivo	22	6	4
#NAME?	Putative DSB	Extended DSB	CRTISO	invivo	22	6	1
#NAME?	Putative DSB	Extended DSB	CRTISO	invivo	22	12	0
#NAME?	Putative DSB	guide_side DSB	CRTISO	invivo	22	12	2
#NAME?	Putative DSB	Extended DSB	CRTISO	invivo	22	12	0
#NAME?	Putative DSB	Extended DSB	CRTISO	invivo	22	24	0
#NAME?	Putative DSB	guide_side DSB	CRTISO	invivo	22	24	0
#NAME?	Putative DSB	Extended DSB	CRTISO	invivo	22	24	0
#NAME?	Putative DSB	Extended DSB	CRTISO	invivo	22	36	0
#NAME?	Putative DSB	guide_side DSB	CRTISO	invivo	22	36	0
#NAME?	Putative DSB	Extended DSB	CRTISO	invivo	22	36	0
#NAME?	Putative DSB	Extended DSB	CRTISO	invivo	22	48	0
#NAME?	Putative DSB	guide_side DSB	CRTISO	invivo	22	48	3
#NAME?	Putative DSB	Extended DSB	CRTISO	invivo	22	48	0
#NAME?	Putative DSB	Extended DSB	CRTISO	invivo	22	72	0
#NAME?	Putative DSB	guide_side DSB	CRTISO	invivo	22	72	2
#NAME?	Putative DSB	Extended DSB	CRTISO	invivo	22	72	0
#NAME?	Putative DSB	guide_side DSB	Psy1	invivo	23	0	1
#NAME?	Putative DSB	guide_side DSB	Psy1	invivo	23	6	0
#NAME?	Putative DSB	guide_side DSB	Psy1	invivo	23	12	0
#NAME?	Putative DSB	guide_side DSB	Psy1	invivo	23	24	0
#NAME?	Putative DSB	guide_side DSB	Psy1	invivo	23	36	0
#NAME?	Putative DSB	guide_side DSB	Psy1	invivo	23	48	0
#NAME?	Putative DSB	guide_side DSB	Psy1	invivo	23	72	2
#NAME?	Putative DSB	guide_side DSB	CRTISO	invitro	23	0	4
#NAME?	Putative DSB	Extended DSB	CRTISO	invivo	23	0	0
#NAME?	Putative DSB	guide_side DSB	CRTISO	invivo	23	0	8
#NAME?	Putative DSB	Extended DSB	CRTISO	invivo	23	0	0
#NAME?	Putative DSB	Extended DSB	CRTISO	invivo	23	0	0
#NAME?	Putative DSB	Extended DSB	CRTISO	invivo	23	6	0
#NAME?	Putative DSB	guide_side DSB	CRTISO	invivo	23	6	1
#NAME?	Putative DSB	Extended DSB	CRTISO	invivo	23	6	0
#NAME?	Putative DSB	Extended DSB	CRTISO	invivo	23	6	0
#NAME?	Putative DSB	Extended DSB	CRTISO	invivo	23	12	0
#NAME?	Putative DSB	guide_side DSB	CRTISO	invivo	23	12	0
#NAME?	Putative DSB	Extended DSB	CRTISO	invivo	23	12	0
#NAME?	Putative DSB	Extended DSB	CRTISO	invivo	23	12	0
#NAME?	Putative DSB	Extended DSB	CRTISO	invivo	23	24	0
#NAME?	Putative DSB	guide_side DSB	CRTISO	invivo	23	24	3
#NAME?	Putative DSB	Extended DSB	CRTISO	invivo	23	24	0
#NAME?	Putative DSB	Extended DSB	CRTISO	invivo	23	24	0
#NAME?	Putative DSB	Extended DSB	CRTISO	invivo	23	36	0
#NAME?	Putative DSB	guide_side DSB	CRTISO	invivo	23	36	2
#NAME?	Putative DSB	Extended DSB	CRTISO	invivo	23	36	0
#NAME?	Putative DSB	Extended DSB	CRTISO	invivo	23	36	0
#NAME?	Putative DSB	Extended DSB	CRTISO	invivo	23	48	1
#NAME?	Putative DSB	guide_side DSB	CRTISO	invivo	23	48	9
#NAME?	Putative DSB	Extended DSB	CRTISO	invivo	23	48	1
#NAME?	Putative DSB	Extended DSB	CRTISO	invivo	23	48	0
#NAME?	Putative DSB	Extended DSB	CRTISO	invivo	23	72	0
#NAME?	Putative DSB	guide_side DSB	CRTISO	invivo	23	72	5
#NAME?	Putative DSB	Extended DSB	CRTISO	invivo	23	72	4
#NAME?	Putative DSB	Extended DSB	CRTISO	invivo	23	72	1
#NAME?	Putative DSB	Extended DSB	CRTISO	invivo	24	0	0
#NAME?	Putative DSB	guide_side DSB	CRTISO	invivo	24	0	0
#NAME?	Putative DSB	Extended DSB	CRTISO	invivo	24	6	0
#NAME?	Putative DSB	guide_side DSB	CRTISO	invivo	24	6	1
#NAME?	Putative DSB	Extended DSB	CRTISO	invivo	24	12	0
#NAME?	Putative DSB	guide_side DSB	CRTISO	invivo	24	12	4
#NAME?	Putative DSB	Extended DSB	CRTISO	invivo	24	24	0
#NAME?	Putative DSB	guide_side DSB	CRTISO	invivo	24	24	10
#NAME?	Putative DSB	Extended DSB	CRTISO	invivo	24	36	0
#NAME?	Putative DSB	guide_side DSB	CRTISO	invivo	24	36	8
#NAME?	Putative DSB	Extended DSB	CRTISO	invivo	24	48	0
#NAME?	Putative DSB	guide_side DSB	CRTISO	invivo	24	48	10
#NAME?	Putative DSB	Extended DSB	CRTISO	invivo	24	72	6
#NAME?	Putative DSB	guide_side DSB	CRTISO	invivo	24	72	10
#NAME?	Putative DSB	guide_side DSB	PhyB2	invivo	25	0	0
#NAME?	Putative DSB	guide_side DSB	PhyB2	invivo	25	6	36
#NAME?	Putative DSB	guide_side DSB	PhyB2	invivo	25	12	0
#NAME?	Putative DSB	guide_side DSB	PhyB2	invivo	25	24	0
#NAME?	Putative DSB	guide_side DSB	PhyB2	invivo	25	36	0
#NAME?	Putative DSB	guide_side DSB	PhyB2	invivo	25	48	0
#NAME?	Putative DSB	guide_side DSB	PhyB2	invivo	25	72	0
#NAME?	Putative DSB	guide_side DSB	Psy1	invitro	25	0	1
#NAME?	Putative DSB	guide_side DSB	Psy1	invivo	25	0	0
#NAME?	Putative DSB	guide_side DSB	Psy1	invivo	25	6	0
#NAME?	Putative DSB	guide_side DSB	Psy1	invivo	25	12	0
#NAME?	Putative DSB	guide_side DSB	Psy1	invivo	25	24	0
#NAME?	Putative DSB	guide_side DSB	Psy1	invivo	25	36	0
#NAME?	Putative DSB	guide_side DSB	Psy1	invivo	25	48	0
#NAME?	Putative DSB	guide_side DSB	Psy1	invivo	25	72	4
#NAME?	Putative DSB	Extended DSB	CRTISO	invivo	25	0	0
#NAME?	Putative DSB	guide_side DSB	CRTISO	invivo	25	0	3
#NAME?	Putative DSB	Extended DSB	CRTISO	invivo	25	0	0
#NAME?	Putative DSB	Extended DSB	CRTISO	invivo	25	0	0
#NAME?	Putative DSB	Extended DSB	CRTISO	invivo	25	6	0
#NAME?	Putative DSB	guide_side DSB	CRTISO	invivo	25	6	3
#NAME?	Putative DSB	Extended DSB	CRTISO	invivo	25	6	0
#NAME?	Putative DSB	Extended DSB	CRTISO	invivo	25	6	0
#NAME?	Putative DSB	Extended DSB	CRTISO	invivo	25	12	1
#NAME?	Putative DSB	guide_side DSB	CRTISO	invivo	25	12	7
#NAME?	Putative DSB	Extended DSB	CRTISO	invivo	25	12	0
#NAME?	Putative DSB	Extended DSB	CRTISO	invivo	25	12	0
#NAME?	Putative DSB	Extended DSB	CRTISO	invivo	25	24	0
#NAME?	Putative DSB	guide_side DSB	CRTISO	invivo	25	24	1
#NAME?	Putative DSB	Extended DSB	CRTISO	invivo	25	24	0
#NAME?	Putative DSB	Extended DSB	CRTISO	invivo	25	24	0
#NAME?	Putative DSB	Extended DSB	CRTISO	invivo	25	36	0
#NAME?	Putative DSB	guide_side DSB	CRTISO	invivo	25	36	7
#NAME?	Putative DSB	Extended DSB	CRTISO	invivo	25	36	0
#NAME?	Putative DSB	Extended DSB	CRTISO	invivo	25	36	0
#NAME?	Putative DSB	Extended DSB	CRTISO	invivo	25	48	0
#NAME?	Putative DSB	guide_side DSB	CRTISO	invivo	25	48	10
#NAME?	Putative DSB	Extended DSB	CRTISO	invivo	25	48	0
#NAME?	Putative DSB	Extended DSB	CRTISO	invivo	25	48	0
#NAME?	Putative DSB	Extended DSB	CRTISO	invivo	25	72	1
#NAME?	Putative DSB	guide_side DSB	CRTISO	invivo	25	72	9
#NAME?	Putative DSB	Extended DSB	CRTISO	invivo	25	72	2
#NAME?	Putative DSB	Extended DSB	CRTISO	invivo	25	72	2
#NAME?	Putative DSB	guide_side DSB	Psy1	invivo	26	0	3
#NAME?	Putative DSB	guide_side DSB	Psy1	invivo	26	6	1
#NAME?	Putative DSB	guide_side DSB	Psy1	invivo	26	12	0
#NAME?	Putative DSB	guide_side DSB	Psy1	invivo	26	24	6
#NAME?	Putative DSB	guide_side DSB	Psy1	invivo	26	36	3
#NAME?	Putative DSB	guide_side DSB	Psy1	invivo	26	48	0
#NAME?	Putative DSB	guide_side DSB	Psy1	invivo	26	72	3
#NAME?	Putative DSB	Extended DSB	CRTISO	invivo	26	0	0
#NAME?	Putative DSB	Extended DSB	CRTISO	invivo	26	0	0
#NAME?	Putative DSB	Extended DSB	CRTISO	invivo	26	0	0
#NAME?	Putative DSB	Extended DSB	CRTISO	invivo	26	0	0
#NAME?	Putative DSB	guide_side DSB	CRTISO	invivo	26	0	4
#NAME?	Putative DSB	Extended DSB	CRTISO	invivo	26	0	0
#NAME?	Putative DSB	Extended DSB	CRTISO	invivo	26	0	0
#NAME?	Putative DSB	Extended DSB	CRTISO	invivo	26	0	0
#NAME?	Putative DSB	Extended DSB	CRTISO	invivo	26	0	0
#NAME?	Putative DSB	Extended DSB	CRTISO	invivo	26	0	0
#NAME?	Putative DSB	Extended DSB	CRTISO	invivo	26	6	0
#NAME?	Putative DSB	Extended DSB	CRTISO	invivo	26	6	0
#NAME?	Putative DSB	Extended DSB	CRTISO	invivo	26	6	0
#NAME?	Putative DSB	Extended DSB	CRTISO	invivo	26	6	0
#NAME?	Putative DSB	guide_side DSB	CRTISO	invivo	26	6	4
#NAME?	Putative DSB	Extended DSB	CRTISO	invivo	26	6	0
#NAME?	Putative DSB	Extended DSB	CRTISO	invivo	26	6	0
#NAME?	Putative DSB	Extended DSB	CRTISO	invivo	26	6	0
#NAME?	Putative DSB	Extended DSB	CRTISO	invivo	26	6	0
#NAME?	Putative DSB	Extended DSB	CRTISO	invivo	26	6	0
#NAME?	Putative DSB	Extended DSB	CRTISO	invivo	26	12	0
#NAME?	Putative DSB	Extended DSB	CRTISO	invivo	26	12	0
#NAME?	Putative DSB	Extended DSB	CRTISO	invivo	26	12	0
#NAME?	Putative DSB	Extended DSB	CRTISO	invivo	26	12	0
#NAME?	Putative DSB	guide_side DSB	CRTISO	invivo	26	12	15
#NAME?	Putative DSB	Extended DSB	CRTISO	invivo	26	12	0
#NAME?	Putative DSB	Extended DSB	CRTISO	invivo	26	12	0
#NAME?	Putative DSB	Extended DSB	CRTISO	invivo	26	12	1
#NAME?	Putative DSB	Extended DSB	CRTISO	invivo	26	12	0
#NAME?	Putative DSB	Extended DSB	CRTISO	invivo	26	12	0
#NAME?	Putative DSB	Extended DSB	CRTISO	invivo	26	24	0
#NAME?	Putative DSB	Extended DSB	CRTISO	invivo	26	24	0
#NAME?	Putative DSB	Extended DSB	CRTISO	invivo	26	24	0
#NAME?	Putative DSB	Extended DSB	CRTISO	invivo	26	24	0
#NAME?	Putative DSB	guide_side DSB	CRTISO	invivo	26	24	48
#NAME?	Putative DSB	Extended DSB	CRTISO	invivo	26	24	0
#NAME?	Putative DSB	Extended DSB	CRTISO	invivo	26	24	0
#NAME?	Putative DSB	Extended DSB	CRTISO	invivo	26	24	0
#NAME?	Putative DSB	Extended DSB	CRTISO	invivo	26	24	0
#NAME?	Putative DSB	Extended DSB	CRTISO	invivo	26	24	0
#NAME?	Putative DSB	Extended DSB	CRTISO	invivo	26	36	0
#NAME?	Putative DSB	Extended DSB	CRTISO	invivo	26	36	0
#NAME?	Putative DSB	Extended DSB	CRTISO	invivo	26	36	0
#NAME?	Putative DSB	Extended DSB	CRTISO	invivo	26	36	0
#NAME?	Putative DSB	guide_side DSB	CRTISO	invivo	26	36	50
#NAME?	Putative DSB	Extended DSB	CRTISO	invivo	26	36	1
#NAME?	Putative DSB	Extended DSB	CRTISO	invivo	26	36	0
#NAME?	Putative DSB	Extended DSB	CRTISO	invivo	26	36	0
#NAME?	Putative DSB	Extended DSB	CRTISO	invivo	26	36	0
#NAME?	Putative DSB	Extended DSB	CRTISO	invivo	26	36	0
#NAME?	Putative DSB	Extended DSB	CRTISO	invivo	26	48	1
#NAME?	Putative DSB	Extended DSB	CRTISO	invivo	26	48	0
#NAME?	Putative DSB	Extended DSB	CRTISO	invivo	26	48	0
#NAME?	Putative DSB	Extended DSB	CRTISO	invivo	26	48	0
#NAME?	Putative DSB	guide_side DSB	CRTISO	invivo	26	48	31
#NAME?	Putative DSB	Extended DSB	CRTISO	invivo	26	48	1
#NAME?	Putative DSB	Extended DSB	CRTISO	invivo	26	48	1
#NAME?	Putative DSB	Extended DSB	CRTISO	invivo	26	48	0
#NAME?	Putative DSB	Extended DSB	CRTISO	invivo	26	48	0
#NAME?	Putative DSB	Extended DSB	CRTISO	invivo	26	48	0
#NAME?	Putative DSB	Extended DSB	CRTISO	invivo	26	72	0
#NAME?	Putative DSB	Extended DSB	CRTISO	invivo	26	72	1
#NAME?	Putative DSB	Extended DSB	CRTISO	invivo	26	72	1
#NAME?	Putative DSB	Extended DSB	CRTISO	invivo	26	72	1
#NAME?	Putative DSB	guide_side DSB	CRTISO	invivo	26	72	37
#NAME?	Putative DSB	Extended DSB	CRTISO	invivo	26	72	0
#NAME?	Putative DSB	Extended DSB	CRTISO	invivo	26	72	0
#NAME?	Putative DSB	Extended DSB	CRTISO	invivo	26	72	0
#NAME?	Putative DSB	Extended DSB	CRTISO	invivo	26	72	1
#NAME?	Putative DSB	Extended DSB	CRTISO	invivo	26	72	2
#NAME?	Putative DSB	guide_side DSB	PhyB2	invivo	27	0	0
#NAME?	Putative DSB	guide_side DSB	PhyB2	invivo	27	6	0
#NAME?	Putative DSB	guide_side DSB	PhyB2	invivo	27	12	0
#NAME?	Putative DSB	guide_side DSB	PhyB2	invivo	27	24	0
#NAME?	Putative DSB	guide_side DSB	PhyB2	invivo	27	36	0
#NAME?	Putative DSB	guide_side DSB	PhyB2	invivo	27	48	1
#NAME?	Putative DSB	guide_side DSB	PhyB2	invivo	27	72	0
#NAME?	Putative DSB	Extended DSB	CRTISO	invivo	27	0	0
#NAME?	Putative DSB	Extended DSB	CRTISO	invivo	27	0	0
#NAME?	Putative DSB	Extended DSB	CRTISO	invivo	27	0	0
#NAME?	Putative DSB	Extended DSB	CRTISO	invivo	27	0	0
#NAME?	Putative DSB	Extended DSB	CRTISO	invivo	27	0	0
#NAME?	Putative DSB	guide_side DSB	CRTISO	invivo	27	0	0
#NAME?	Putative DSB	Extended DSB	CRTISO	invivo	27	6	0
#NAME?	Putative DSB	Extended DSB	CRTISO	invivo	27	6	0
#NAME?	Putative DSB	Extended DSB	CRTISO	invivo	27	6	0
#NAME?	Putative DSB	Extended DSB	CRTISO	invivo	27	6	0
#NAME?	Putative DSB	Extended DSB	CRTISO	invivo	27	6	0
#NAME?	Putative DSB	guide_side DSB	CRTISO	invivo	27	6	2
#NAME?	Putative DSB	Extended DSB	CRTISO	invivo	27	12	0
#NAME?	Putative DSB	Extended DSB	CRTISO	invivo	27	12	0
#NAME?	Putative DSB	Extended DSB	CRTISO	invivo	27	12	0
#NAME?	Putative DSB	Extended DSB	CRTISO	invivo	27	12	0
#NAME?	Putative DSB	Extended DSB	CRTISO	invivo	27	12	0
#NAME?	Putative DSB	guide_side DSB	CRTISO	invivo	27	12	0
#NAME?	Putative DSB	Extended DSB	CRTISO	invivo	27	24	3
#NAME?	Putative DSB	Extended DSB	CRTISO	invivo	27	24	0
#NAME?	Putative DSB	Extended DSB	CRTISO	invivo	27	24	0
#NAME?	Putative DSB	Extended DSB	CRTISO	invivo	27	24	0
#NAME?	Putative DSB	Extended DSB	CRTISO	invivo	27	24	0
#NAME?	Putative DSB	guide_side DSB	CRTISO	invivo	27	24	0
#NAME?	Putative DSB	Extended DSB	CRTISO	invivo	27	36	0
#NAME?	Putative DSB	Extended DSB	CRTISO	invivo	27	36	0
#NAME?	Putative DSB	Extended DSB	CRTISO	invivo	27	36	0
#NAME?	Putative DSB	Extended DSB	CRTISO	invivo	27	36	0
#NAME?	Putative DSB	Extended DSB	CRTISO	invivo	27	36	0
#NAME?	Putative DSB	guide_side DSB	CRTISO	invivo	27	36	8
#NAME?	Putative DSB	Extended DSB	CRTISO	invivo	27	48	0
#NAME?	Putative DSB	Extended DSB	CRTISO	invivo	27	48	0
#NAME?	Putative DSB	Extended DSB	CRTISO	invivo	27	48	1
#NAME?	Putative DSB	Extended DSB	CRTISO	invivo	27	48	0
#NAME?	Putative DSB	Extended DSB	CRTISO	invivo	27	48	1
#NAME?	Putative DSB	guide_side DSB	CRTISO	invivo	27	48	5
#NAME?	Putative DSB	Extended DSB	CRTISO	invivo	27	72	0
#NAME?	Putative DSB	Extended DSB	CRTISO	invivo	27	72	1
#NAME?	Putative DSB	Extended DSB	CRTISO	invivo	27	72	1
#NAME?	Putative DSB	Extended DSB	CRTISO	invivo	27	72	2
#NAME?	Putative DSB	Extended DSB	CRTISO	invivo	27	72	1
#NAME?	Putative DSB	guide_side DSB	CRTISO	invivo	27	72	3
#NAME?	Putative DSB	guide_side DSB	Psy1	invivo	28	0	0
#NAME?	Putative DSB	guide_side DSB	Psy1	invivo	28	6	0
#NAME?	Putative DSB	guide_side DSB	Psy1	invivo	28	12	0
#NAME?	Putative DSB	guide_side DSB	Psy1	invivo	28	24	0
#NAME?	Putative DSB	guide_side DSB	Psy1	invivo	28	36	0
#NAME?	Putative DSB	guide_side DSB	Psy1	invivo	28	48	1
#NAME?	Putative DSB	guide_side DSB	Psy1	invivo	28	72	0
#NAME?	Putative DSB	Extended DSB	CRTISO	invivo	28	0	0
#NAME?	Putative DSB	Extended DSB	CRTISO	invivo	28	0	0
#NAME?	Putative DSB	guide_side DSB	CRTISO	invivo	28	0	0
#NAME?	Putative DSB	Extended DSB	CRTISO	invivo	28	6	0
#NAME?	Putative DSB	Extended DSB	CRTISO	invivo	28	6	0
#NAME?	Putative DSB	guide_side DSB	CRTISO	invivo	28	6	0
#NAME?	Putative DSB	Extended DSB	CRTISO	invivo	28	12	0
#NAME?	Putative DSB	Extended DSB	CRTISO	invivo	28	12	0
#NAME?	Putative DSB	guide_side DSB	CRTISO	invivo	28	12	2
#NAME?	Putative DSB	Extended DSB	CRTISO	invivo	28	24	0
#NAME?	Putative DSB	Extended DSB	CRTISO	invivo	28	24	0
#NAME?	Putative DSB	guide_side DSB	CRTISO	invivo	28	24	0
#NAME?	Putative DSB	Extended DSB	CRTISO	invivo	28	36	0
#NAME?	Putative DSB	Extended DSB	CRTISO	invivo	28	36	0
#NAME?	Putative DSB	guide_side DSB	CRTISO	invivo	28	36	3
#NAME?	Putative DSB	Extended DSB	CRTISO	invivo	28	48	0
#NAME?	Putative DSB	Extended DSB	CRTISO	invivo	28	48	0
#NAME?	Putative DSB	guide_side DSB	CRTISO	invivo	28	48	0
#NAME?	Putative DSB	Extended DSB	CRTISO	invivo	28	72	1
#NAME?	Putative DSB	Extended DSB	CRTISO	invivo	28	72	4
#NAME?	Putative DSB	guide_side DSB	CRTISO	invivo	28	72	4
#NAME?	Putative DSB	guide_side DSB	Psy1	invivo	29	0	0
#NAME?	Putative DSB	guide_side DSB	Psy1	invivo	29	6	6
#NAME?	Putative DSB	guide_side DSB	Psy1	invivo	29	12	0
#NAME?	Putative DSB	guide_side DSB	Psy1	invivo	29	24	0
#NAME?	Putative DSB	guide_side DSB	Psy1	invivo	29	36	3
#NAME?	Putative DSB	guide_side DSB	Psy1	invivo	29	48	0
#NAME?	Putative DSB	guide_side DSB	Psy1	invivo	29	72	4
#NAME?	Putative DSB	Extended DSB	CRTISO	invivo	29	0	2
#NAME?	Putative DSB	Extended DSB	CRTISO	invivo	29	0	1
#NAME?	Putative DSB	guide_side DSB	CRTISO	invivo	29	0	2
#NAME?	Putative DSB	Extended DSB	CRTISO	invivo	29	0	0
#NAME?	Putative DSB	Extended DSB	CRTISO	invivo	29	0	0
#NAME?	Putative DSB	Extended DSB	CRTISO	invivo	29	6	0
#NAME?	Putative DSB	Extended DSB	CRTISO	invivo	29	6	0
#NAME?	Putative DSB	guide_side DSB	CRTISO	invivo	29	6	1
#NAME?	Putative DSB	Extended DSB	CRTISO	invivo	29	6	0
#NAME?	Putative DSB	Extended DSB	CRTISO	invivo	29	6	0
#NAME?	Putative DSB	Extended DSB	CRTISO	invivo	29	12	0
#NAME?	Putative DSB	Extended DSB	CRTISO	invivo	29	12	0
#NAME?	Putative DSB	guide_side DSB	CRTISO	invivo	29	12	7
#NAME?	Putative DSB	Extended DSB	CRTISO	invivo	29	12	0
#NAME?	Putative DSB	Extended DSB	CRTISO	invivo	29	12	0
#NAME?	Putative DSB	Extended DSB	CRTISO	invivo	29	24	0
#NAME?	Putative DSB	Extended DSB	CRTISO	invivo	29	24	0
#NAME?	Putative DSB	guide_side DSB	CRTISO	invivo	29	24	9
#NAME?	Putative DSB	Extended DSB	CRTISO	invivo	29	24	1
#NAME?	Putative DSB	Extended DSB	CRTISO	invivo	29	24	0
#NAME?	Putative DSB	Extended DSB	CRTISO	invivo	29	36	0
#NAME?	Putative DSB	Extended DSB	CRTISO	invivo	29	36	0
#NAME?	Putative DSB	guide_side DSB	CRTISO	invivo	29	36	17
#NAME?	Putative DSB	Extended DSB	CRTISO	invivo	29	36	0
#NAME?	Putative DSB	Extended DSB	CRTISO	invivo	29	36	0
#NAME?	Putative DSB	Extended DSB	CRTISO	invivo	29	48	0
#NAME?	Putative DSB	Extended DSB	CRTISO	invivo	29	48	0
#NAME?	Putative DSB	guide_side DSB	CRTISO	invivo	29	48	14
#NAME?	Putative DSB	Extended DSB	CRTISO	invivo	29	48	0
#NAME?	Putative DSB	Extended DSB	CRTISO	invivo	29	48	0
#NAME?	Putative DSB	Extended DSB	CRTISO	invivo	29	72	0
#NAME?	Putative DSB	Extended DSB	CRTISO	invivo	29	72	2
#NAME?	Putative DSB	guide_side DSB	CRTISO	invivo	29	72	15
#NAME?	Putative DSB	Extended DSB	CRTISO	invivo	29	72	0
#NAME?	Putative DSB	Extended DSB	CRTISO	invivo	29	72	1
#NAME?	Putative DSB	guide_side DSB	Psy1	invitro	30	0	1
#NAME?	Putative DSB	Extended DSB	CRTISO	invivo	30	0	0
#NAME?	Putative DSB	Extended DSB	CRTISO	invivo	30	0	0
#NAME?	Putative DSB	guide_side DSB	CRTISO	invivo	30	0	0
#NAME?	Putative DSB	Extended DSB	CRTISO	invivo	30	0	1
#NAME?	Putative DSB	Extended DSB	CRTISO	invivo	30	0	0
#NAME?	Putative DSB	Extended DSB	CRTISO	invivo	30	0	0
#NAME?	Putative DSB	Extended DSB	CRTISO	invivo	30	6	0
#NAME?	Putative DSB	Extended DSB	CRTISO	invivo	30	6	0
#NAME?	Putative DSB	guide_side DSB	CRTISO	invivo	30	6	0
#NAME?	Putative DSB	Extended DSB	CRTISO	invivo	30	6	0
#NAME?	Putative DSB	Extended DSB	CRTISO	invivo	30	6	0
#NAME?	Putative DSB	Extended DSB	CRTISO	invivo	30	6	0
#NAME?	Putative DSB	Extended DSB	CRTISO	invivo	30	12	0
#NAME?	Putative DSB	Extended DSB	CRTISO	invivo	30	12	0
#NAME?	Putative DSB	guide_side DSB	CRTISO	invivo	30	12	5
#NAME?	Putative DSB	Extended DSB	CRTISO	invivo	30	12	0
#NAME?	Putative DSB	Extended DSB	CRTISO	invivo	30	12	0
#NAME?	Putative DSB	Extended DSB	CRTISO	invivo	30	12	0
#NAME?	Putative DSB	Extended DSB	CRTISO	invivo	30	24	0
#NAME?	Putative DSB	Extended DSB	CRTISO	invivo	30	24	0
#NAME?	Putative DSB	guide_side DSB	CRTISO	invivo	30	24	0
#NAME?	Putative DSB	Extended DSB	CRTISO	invivo	30	24	0
#NAME?	Putative DSB	Extended DSB	CRTISO	invivo	30	24	0
#NAME?	Putative DSB	Extended DSB	CRTISO	invivo	30	24	0
#NAME?	Putative DSB	Extended DSB	CRTISO	invivo	30	36	0
#NAME?	Putative DSB	Extended DSB	CRTISO	invivo	30	36	1
#NAME?	Putative DSB	guide_side DSB	CRTISO	invivo	30	36	6
#NAME?	Putative DSB	Extended DSB	CRTISO	invivo	30	36	0
#NAME?	Putative DSB	Extended DSB	CRTISO	invivo	30	36	0
#NAME?	Putative DSB	Extended DSB	CRTISO	invivo	30	36	0
#NAME?	Putative DSB	Extended DSB	CRTISO	invivo	30	48	0
#NAME?	Putative DSB	Extended DSB	CRTISO	invivo	30	48	1
#NAME?	Putative DSB	guide_side DSB	CRTISO	invivo	30	48	2
#NAME?	Putative DSB	Extended DSB	CRTISO	invivo	30	48	0
#NAME?	Putative DSB	Extended DSB	CRTISO	invivo	30	48	0
#NAME?	Putative DSB	Extended DSB	CRTISO	invivo	30	48	0
#NAME?	Putative DSB	Extended DSB	CRTISO	invivo	30	72	3
#NAME?	Putative DSB	Extended DSB	CRTISO	invivo	30	72	0
#NAME?	Putative DSB	guide_side DSB	CRTISO	invivo	30	72	2
#NAME?	Putative DSB	Extended DSB	CRTISO	invivo	30	72	0
#NAME?	Putative DSB	Extended DSB	CRTISO	invivo	30	72	1
#NAME?	Putative DSB	Extended DSB	CRTISO	invivo	30	72	1
#NAME?	Putative DSB	guide_side DSB	Psy1	invivo	31	0	0
#NAME?	Putative DSB	guide_side DSB	Psy1	invivo	31	6	0
#NAME?	Putative DSB	guide_side DSB	Psy1	invivo	31	12	0
#NAME?	Putative DSB	guide_side DSB	Psy1	invivo	31	24	2
#NAME?	Putative DSB	guide_side DSB	Psy1	invivo	31	36	0
#NAME?	Putative DSB	guide_side DSB	Psy1	invivo	31	48	2
#NAME?	Putative DSB	guide_side DSB	Psy1	invivo	31	72	0
#NAME?	Putative DSB	Extended DSB	CRTISO	invivo	31	0	0
#NAME?	Putative DSB	Extended DSB	CRTISO	invivo	31	0	0
#NAME?	Putative DSB	Extended DSB	CRTISO	invivo	31	0	0
#NAME?	Putative DSB	Extended DSB	CRTISO	invivo	31	0	0
#NAME?	Putative DSB	guide_side DSB	CRTISO	invivo	31	0	1
#NAME?	Putative DSB	Extended DSB	CRTISO	invivo	31	0	0
#NAME?	Putative DSB	Extended DSB	CRTISO	invivo	31	6	0
#NAME?	Putative DSB	Extended DSB	CRTISO	invivo	31	6	0
#NAME?	Putative DSB	Extended DSB	CRTISO	invivo	31	6	6
#NAME?	Putative DSB	Extended DSB	CRTISO	invivo	31	6	0
#NAME?	Putative DSB	guide_side DSB	CRTISO	invivo	31	6	4
#NAME?	Putative DSB	Extended DSB	CRTISO	invivo	31	6	0
#NAME?	Putative DSB	Extended DSB	CRTISO	invivo	31	12	0
#NAME?	Putative DSB	Extended DSB	CRTISO	invivo	31	12	0
#NAME?	Putative DSB	Extended DSB	CRTISO	invivo	31	12	0
#NAME?	Putative DSB	Extended DSB	CRTISO	invivo	31	12	0
#NAME?	Putative DSB	guide_side DSB	CRTISO	invivo	31	12	0
#NAME?	Putative DSB	Extended DSB	CRTISO	invivo	31	12	0
#NAME?	Putative DSB	Extended DSB	CRTISO	invivo	31	24	0
#NAME?	Putative DSB	Extended DSB	CRTISO	invivo	31	24	0
#NAME?	Putative DSB	Extended DSB	CRTISO	invivo	31	24	0
#NAME?	Putative DSB	Extended DSB	CRTISO	invivo	31	24	1
#NAME?	Putative DSB	guide_side DSB	CRTISO	invivo	31	24	1
#NAME?	Putative DSB	Extended DSB	CRTISO	invivo	31	24	0
#NAME?	Putative DSB	Extended DSB	CRTISO	invivo	31	36	0
#NAME?	Putative DSB	Extended DSB	CRTISO	invivo	31	36	0
#NAME?	Putative DSB	Extended DSB	CRTISO	invivo	31	36	0
#NAME?	Putative DSB	Extended DSB	CRTISO	invivo	31	36	0
#NAME?	Putative DSB	guide_side DSB	CRTISO	invivo	31	36	4
#NAME?	Putative DSB	Extended DSB	CRTISO	invivo	31	36	0
#NAME?	Putative DSB	Extended DSB	CRTISO	invivo	31	48	0
#NAME?	Putative DSB	Extended DSB	CRTISO	invivo	31	48	0
#NAME?	Putative DSB	Extended DSB	CRTISO	invivo	31	48	1
#NAME?	Putative DSB	Extended DSB	CRTISO	invivo	31	48	0
#NAME?	Putative DSB	guide_side DSB	CRTISO	invivo	31	48	1
#NAME?	Putative DSB	Extended DSB	CRTISO	invivo	31	48	0
#NAME?	Putative DSB	Extended DSB	CRTISO	invivo	31	72	4
#NAME?	Putative DSB	Extended DSB	CRTISO	invivo	31	72	1
#NAME?	Putative DSB	Extended DSB	CRTISO	invivo	31	72	0
#NAME?	Putative DSB	Extended DSB	CRTISO	invivo	31	72	0
#NAME?	Putative DSB	guide_side DSB	CRTISO	invivo	31	72	6
#NAME?	Putative DSB	Extended DSB	CRTISO	invivo	31	72	1
#NAME?	Putative DSB	Extended DSB	CRTISO	invitro	32	0	5
#NAME?	Putative DSB	guide_side DSB	CRTISO	invivo	32	0	3
#NAME?	Putative DSB	guide_side DSB	CRTISO	invivo	32	6	1
#NAME?	Putative DSB	guide_side DSB	CRTISO	invivo	32	12	2
#NAME?	Putative DSB	guide_side DSB	CRTISO	invivo	32	24	0
#NAME?	Putative DSB	guide_side DSB	CRTISO	invivo	32	36	0
#NAME?	Putative DSB	guide_side DSB	CRTISO	invivo	32	48	0
#NAME?	Putative DSB	guide_side DSB	CRTISO	invivo	32	72	2
#NAME?	Putative DSB	guide_side DSB	PhyB2	invivo	33	0	0
#NAME?	Putative DSB	guide_side DSB	PhyB2	invivo	33	6	0
#NAME?	Putative DSB	guide_side DSB	PhyB2	invivo	33	12	0
#NAME?	Putative DSB	guide_side DSB	PhyB2	invivo	33	24	7
#NAME?	Putative DSB	guide_side DSB	PhyB2	invivo	33	36	0
#NAME?	Putative DSB	guide_side DSB	PhyB2	invivo	33	48	0
#NAME?	Putative DSB	guide_side DSB	PhyB2	invivo	33	72	0
#NAME?	Putative DSB	guide_side DSB	Psy1	invivo	33	0	1
#NAME?	Putative DSB	guide_side DSB	Psy1	invivo	33	6	0
#NAME?	Putative DSB	guide_side DSB	Psy1	invivo	33	12	0
#NAME?	Putative DSB	guide_side DSB	Psy1	invivo	33	24	3
#NAME?	Putative DSB	guide_side DSB	Psy1	invivo	33	36	1
#NAME?	Putative DSB	guide_side DSB	Psy1	invivo	33	48	1
#NAME?	Putative DSB	guide_side DSB	Psy1	invivo	33	72	4
#NAME?	Putative DSB	Extended DSB	CRTISO	invivo	33	0	0
#NAME?	Putative DSB	guide_side DSB	CRTISO	invivo	33	0	0
#NAME?	Putative DSB	Extended DSB	CRTISO	invivo	33	0	0
#NAME?	Putative DSB	Extended DSB	CRTISO	invivo	33	0	0
#NAME?	Putative DSB	Extended DSB	CRTISO	invivo	33	6	0
#NAME?	Putative DSB	guide_side DSB	CRTISO	invivo	33	6	0
#NAME?	Putative DSB	Extended DSB	CRTISO	invivo	33	6	0
#NAME?	Putative DSB	Extended DSB	CRTISO	invivo	33	6	0
#NAME?	Putative DSB	Extended DSB	CRTISO	invivo	33	12	0
#NAME?	Putative DSB	guide_side DSB	CRTISO	invivo	33	12	0
#NAME?	Putative DSB	Extended DSB	CRTISO	invivo	33	12	0
#NAME?	Putative DSB	Extended DSB	CRTISO	invivo	33	12	0
#NAME?	Putative DSB	Extended DSB	CRTISO	invivo	33	24	0
#NAME?	Putative DSB	guide_side DSB	CRTISO	invivo	33	24	15
#NAME?	Putative DSB	Extended DSB	CRTISO	invivo	33	24	0
#NAME?	Putative DSB	Extended DSB	CRTISO	invivo	33	24	0
#NAME?	Putative DSB	Extended DSB	CRTISO	invivo	33	36	0
#NAME?	Putative DSB	guide_side DSB	CRTISO	invivo	33	36	2
#NAME?	Putative DSB	Extended DSB	CRTISO	invivo	33	36	0
#NAME?	Putative DSB	Extended DSB	CRTISO	invivo	33	36	1
#NAME?	Putative DSB	Extended DSB	CRTISO	invivo	33	48	0
#NAME?	Putative DSB	guide_side DSB	CRTISO	invivo	33	48	9
#NAME?	Putative DSB	Extended DSB	CRTISO	invivo	33	48	1
#NAME?	Putative DSB	Extended DSB	CRTISO	invivo	33	48	0
#NAME?	Putative DSB	Extended DSB	CRTISO	invivo	33	72	2
#NAME?	Putative DSB	guide_side DSB	CRTISO	invivo	33	72	7
#NAME?	Putative DSB	Extended DSB	CRTISO	invivo	33	72	0
#NAME?	Putative DSB	Extended DSB	CRTISO	invivo	33	72	0
#NAME?	Putative DSB	guide_side DSB	PhyB2	invivo	34	0	0
#NAME?	Putative DSB	guide_side DSB	PhyB2	invivo	34	6	0
#NAME?	Putative DSB	guide_side DSB	PhyB2	invivo	34	12	1
#NAME?	Putative DSB	guide_side DSB	PhyB2	invivo	34	24	0
#NAME?	Putative DSB	guide_side DSB	PhyB2	invivo	34	36	0
#NAME?	Putative DSB	guide_side DSB	PhyB2	invivo	34	48	23
#NAME?	Putative DSB	guide_side DSB	PhyB2	invivo	34	72	0
#NAME?	Putative DSB	guide_side DSB	Psy1	invivo	34	0	1
#NAME?	Putative DSB	guide_side DSB	Psy1	invivo	34	6	0
#NAME?	Putative DSB	guide_side DSB	Psy1	invivo	34	12	0
#NAME?	Putative DSB	guide_side DSB	Psy1	invivo	34	24	0
#NAME?	Putative DSB	guide_side DSB	Psy1	invivo	34	36	0
#NAME?	Putative DSB	guide_side DSB	Psy1	invivo	34	48	0
#NAME?	Putative DSB	guide_side DSB	Psy1	invivo	34	72	0
#NAME?	Putative DSB	Extended DSB	CRTISO	invivo	34	0	0
#NAME?	Putative DSB	guide_side DSB	CRTISO	invivo	34	0	3
#NAME?	Putative DSB	Extended DSB	CRTISO	invivo	34	6	0
#NAME?	Putative DSB	guide_side DSB	CRTISO	invivo	34	6	0
#NAME?	Putative DSB	Extended DSB	CRTISO	invivo	34	12	0
#NAME?	Putative DSB	guide_side DSB	CRTISO	invivo	34	12	4
#NAME?	Putative DSB	Extended DSB	CRTISO	invivo	34	24	0
#NAME?	Putative DSB	guide_side DSB	CRTISO	invivo	34	24	0
#NAME?	Putative DSB	Extended DSB	CRTISO	invivo	34	36	0
#NAME?	Putative DSB	guide_side DSB	CRTISO	invivo	34	36	6
#NAME?	Putative DSB	Extended DSB	CRTISO	invivo	34	48	0
#NAME?	Putative DSB	guide_side DSB	CRTISO	invivo	34	48	0
#NAME?	Putative DSB	Extended DSB	CRTISO	invivo	34	72	1
#NAME?	Putative DSB	guide_side DSB	CRTISO	invivo	34	72	1
#NAME?	Putative DSB	guide_side DSB	Psy1	invivo	35	0	0
#NAME?	Putative DSB	guide_side DSB	Psy1	invivo	35	6	0
#NAME?	Putative DSB	guide_side DSB	Psy1	invivo	35	12	0
#NAME?	Putative DSB	guide_side DSB	Psy1	invivo	35	24	0
#NAME?	Putative DSB	guide_side DSB	Psy1	invivo	35	36	0
#NAME?	Putative DSB	guide_side DSB	Psy1	invivo	35	48	2
#NAME?	Putative DSB	guide_side DSB	Psy1	invivo	35	72	0
#NAME?	Putative DSB	guide_side DSB	CRTISO	invitro	35	0	2
#NAME?	Putative DSB	Extended DSB	CRTISO	invivo	35	0	0
#NAME?	Putative DSB	Extended DSB	CRTISO	invivo	35	0	0
#NAME?	Putative DSB	guide_side DSB	CRTISO	invivo	35	0	11
#NAME?	Putative DSB	Extended DSB	CRTISO	invivo	35	0	1
#NAME?	Putative DSB	Extended DSB	CRTISO	invivo	35	0	0
#NAME?	Putative DSB	Extended DSB	CRTISO	invivo	35	6	0
#NAME?	Putative DSB	Extended DSB	CRTISO	invivo	35	6	0
#NAME?	Putative DSB	guide_side DSB	CRTISO	invivo	35	6	1
#NAME?	Putative DSB	Extended DSB	CRTISO	invivo	35	6	0
#NAME?	Putative DSB	Extended DSB	CRTISO	invivo	35	6	0
#NAME?	Putative DSB	Extended DSB	CRTISO	invivo	35	12	0
#NAME?	Putative DSB	Extended DSB	CRTISO	invivo	35	12	0
#NAME?	Putative DSB	guide_side DSB	CRTISO	invivo	35	12	9
#NAME?	Putative DSB	Extended DSB	CRTISO	invivo	35	12	0
#NAME?	Putative DSB	Extended DSB	CRTISO	invivo	35	12	0
#NAME?	Putative DSB	Extended DSB	CRTISO	invivo	35	24	0
#NAME?	Putative DSB	Extended DSB	CRTISO	invivo	35	24	0
#NAME?	Putative DSB	guide_side DSB	CRTISO	invivo	35	24	0
#NAME?	Putative DSB	Extended DSB	CRTISO	invivo	35	24	0
#NAME?	Putative DSB	Extended DSB	CRTISO	invivo	35	24	0
#NAME?	Putative DSB	Extended DSB	CRTISO	invivo	35	36	0
#NAME?	Putative DSB	Extended DSB	CRTISO	invivo	35	36	0
#NAME?	Putative DSB	guide_side DSB	CRTISO	invivo	35	36	1
#NAME?	Putative DSB	Extended DSB	CRTISO	invivo	35	36	0
#NAME?	Putative DSB	Extended DSB	CRTISO	invivo	35	36	0
#NAME?	Putative DSB	Extended DSB	CRTISO	invivo	35	48	0
#NAME?	Putative DSB	Extended DSB	CRTISO	invivo	35	48	0
#NAME?	Putative DSB	guide_side DSB	CRTISO	invivo	35	48	4
#NAME?	Putative DSB	Extended DSB	CRTISO	invivo	35	48	0
#NAME?	Putative DSB	Extended DSB	CRTISO	invivo	35	48	0
#NAME?	Putative DSB	Extended DSB	CRTISO	invivo	35	72	1
#NAME?	Putative DSB	Extended DSB	CRTISO	invivo	35	72	1
#NAME?	Putative DSB	guide_side DSB	CRTISO	invivo	35	72	1
#NAME?	Putative DSB	Extended DSB	CRTISO	invivo	35	72	0
#NAME?	Putative DSB	Extended DSB	CRTISO	invivo	35	72	2
#NAME?	Putative DSB	guide_side DSB	PhyB2	invivo	36	0	0
#NAME?	Putative DSB	guide_side DSB	PhyB2	invivo	36	6	0
#NAME?	Putative DSB	guide_side DSB	PhyB2	invivo	36	12	0
#NAME?	Putative DSB	guide_side DSB	PhyB2	invivo	36	24	0
#NAME?	Putative DSB	guide_side DSB	PhyB2	invivo	36	36	0
#NAME?	Putative DSB	guide_side DSB	PhyB2	invivo	36	48	0
#NAME?	Putative DSB	guide_side DSB	PhyB2	invivo	36	72	14
#NAME?	Putative DSB	guide_side DSB	Psy1	invivo	36	0	0
#NAME?	Putative DSB	guide_side DSB	Psy1	invivo	36	6	1
#NAME?	Putative DSB	guide_side DSB	Psy1	invivo	36	12	2
#NAME?	Putative DSB	guide_side DSB	Psy1	invivo	36	24	0
#NAME?	Putative DSB	guide_side DSB	Psy1	invivo	36	36	0
#NAME?	Putative DSB	guide_side DSB	Psy1	invivo	36	48	2
#NAME?	Putative DSB	guide_side DSB	Psy1	invivo	36	72	2
#NAME?	Putative DSB	guide_side DSB	CRTISO	invivo	36	0	3
#NAME?	Putative DSB	Extended DSB	CRTISO	invivo	36	0	0
#NAME?	Putative DSB	Extended DSB	CRTISO	invivo	36	0	0
#NAME?	Putative DSB	Extended DSB	CRTISO	invivo	36	0	0
#NAME?	Putative DSB	Extended DSB	CRTISO	invivo	36	0	0
#NAME?	Putative DSB	guide_side DSB	CRTISO	invivo	36	6	0
#NAME?	Putative DSB	Extended DSB	CRTISO	invivo	36	6	0
#NAME?	Putative DSB	Extended DSB	CRTISO	invivo	36	6	0
#NAME?	Putative DSB	Extended DSB	CRTISO	invivo	36	6	0
#NAME?	Putative DSB	Extended DSB	CRTISO	invivo	36	6	0
#NAME?	Putative DSB	guide_side DSB	CRTISO	invivo	36	12	5
#NAME?	Putative DSB	Extended DSB	CRTISO	invivo	36	12	1
#NAME?	Putative DSB	Extended DSB	CRTISO	invivo	36	12	0
#NAME?	Putative DSB	Extended DSB	CRTISO	invivo	36	12	0
#NAME?	Putative DSB	Extended DSB	CRTISO	invivo	36	12	0
#NAME?	Putative DSB	guide_side DSB	CRTISO	invivo	36	24	0
#NAME?	Putative DSB	Extended DSB	CRTISO	invivo	36	24	0
#NAME?	Putative DSB	Extended DSB	CRTISO	invivo	36	24	0
#NAME?	Putative DSB	Extended DSB	CRTISO	invivo	36	24	0
#NAME?	Putative DSB	Extended DSB	CRTISO	invivo	36	24	0
#NAME?	Putative DSB	guide_side DSB	CRTISO	invivo	36	36	1
#NAME?	Putative DSB	Extended DSB	CRTISO	invivo	36	36	0
#NAME?	Putative DSB	Extended DSB	CRTISO	invivo	36	36	0
#NAME?	Putative DSB	Extended DSB	CRTISO	invivo	36	36	0
#NAME?	Putative DSB	Extended DSB	CRTISO	invivo	36	36	0
#NAME?	Putative DSB	guide_side DSB	CRTISO	invivo	36	48	0
#NAME?	Putative DSB	Extended DSB	CRTISO	invivo	36	48	0
#NAME?	Putative DSB	Extended DSB	CRTISO	invivo	36	48	3
#NAME?	Putative DSB	Extended DSB	CRTISO	invivo	36	48	0
#NAME?	Putative DSB	Extended DSB	CRTISO	invivo	36	48	0
#NAME?	Putative DSB	guide_side DSB	CRTISO	invivo	36	72	1
#NAME?	Putative DSB	Extended DSB	CRTISO	invivo	36	72	0
#NAME?	Putative DSB	Extended DSB	CRTISO	invivo	36	72	0
#NAME?	Putative DSB	Extended DSB	CRTISO	invivo	36	72	1
#NAME?	Putative DSB	Extended DSB	CRTISO	invivo	36	72	2
#NAME?	Putative DSB	guide_side DSB	PhyB2	invivo	37	0	107
#NAME?	Putative DSB	guide_side DSB	PhyB2	invivo	37	6	0
#NAME?	Putative DSB	guide_side DSB	PhyB2	invivo	37	12	0
#NAME?	Putative DSB	guide_side DSB	PhyB2	invivo	37	24	0
#NAME?	Putative DSB	guide_side DSB	PhyB2	invivo	37	36	0
#NAME?	Putative DSB	guide_side DSB	PhyB2	invivo	37	48	0
#NAME?	Putative DSB	guide_side DSB	PhyB2	invivo	37	72	0
#NAME?	Putative DSB	guide_side DSB	Psy1	invivo	37	0	0
#NAME?	Putative DSB	guide_side DSB	Psy1	invivo	37	6	0
#NAME?	Putative DSB	guide_side DSB	Psy1	invivo	37	12	0
#NAME?	Putative DSB	guide_side DSB	Psy1	invivo	37	24	0
#NAME?	Putative DSB	guide_side DSB	Psy1	invivo	37	36	0
#NAME?	Putative DSB	guide_side DSB	Psy1	invivo	37	48	0
#NAME?	Putative DSB	guide_side DSB	Psy1	invivo	37	72	9
#NAME?	Putative DSB	Extended DSB	CRTISO	invivo	37	0	0
#NAME?	Putative DSB	Extended DSB	CRTISO	invivo	37	0	0
#NAME?	Putative DSB	Extended DSB	CRTISO	invivo	37	0	0
#NAME?	Putative DSB	Extended DSB	CRTISO	invivo	37	0	0
#NAME?	Putative DSB	guide_side DSB	CRTISO	invivo	37	0	4
#NAME?	Putative DSB	Extended DSB	CRTISO	invivo	37	6	0
#NAME?	Putative DSB	Extended DSB	CRTISO	invivo	37	6	0
#NAME?	Putative DSB	Extended DSB	CRTISO	invivo	37	6	0
#NAME?	Putative DSB	Extended DSB	CRTISO	invivo	37	6	0
#NAME?	Putative DSB	guide_side DSB	CRTISO	invivo	37	6	0
#NAME?	Putative DSB	Extended DSB	CRTISO	invivo	37	12	1
#NAME?	Putative DSB	Extended DSB	CRTISO	invivo	37	12	0
#NAME?	Putative DSB	Extended DSB	CRTISO	invivo	37	12	0
#NAME?	Putative DSB	Extended DSB	CRTISO	invivo	37	12	0
#NAME?	Putative DSB	guide_side DSB	CRTISO	invivo	37	12	5
#NAME?	Putative DSB	Extended DSB	CRTISO	invivo	37	24	0
#NAME?	Putative DSB	Extended DSB	CRTISO	invivo	37	24	0
#NAME?	Putative DSB	Extended DSB	CRTISO	invivo	37	24	0
#NAME?	Putative DSB	Extended DSB	CRTISO	invivo	37	24	0
#NAME?	Putative DSB	guide_side DSB	CRTISO	invivo	37	24	4
#NAME?	Putative DSB	Extended DSB	CRTISO	invivo	37	36	0
#NAME?	Putative DSB	Extended DSB	CRTISO	invivo	37	36	2
#NAME?	Putative DSB	Extended DSB	CRTISO	invivo	37	36	0
#NAME?	Putative DSB	Extended DSB	CRTISO	invivo	37	36	0
#NAME?	Putative DSB	guide_side DSB	CRTISO	invivo	37	36	4
#NAME?	Putative DSB	Extended DSB	CRTISO	invivo	37	48	0
#NAME?	Putative DSB	Extended DSB	CRTISO	invivo	37	48	0
#NAME?	Putative DSB	Extended DSB	CRTISO	invivo	37	48	0
#NAME?	Putative DSB	Extended DSB	CRTISO	invivo	37	48	0
#NAME?	Putative DSB	guide_side DSB	CRTISO	invivo	37	48	2
#NAME?	Putative DSB	Extended DSB	CRTISO	invivo	37	72	1
#NAME?	Putative DSB	Extended DSB	CRTISO	invivo	37	72	0
#NAME?	Putative DSB	Extended DSB	CRTISO	invivo	37	72	1
#NAME?	Putative DSB	Extended DSB	CRTISO	invivo	37	72	1
#NAME?	Putative DSB	guide_side DSB	CRTISO	invivo	37	72	2
#NAME?	Putative DSB	guide_side DSB	PhyB2	invivo	38	0	0
#NAME?	Putative DSB	guide_side DSB	PhyB2	invivo	38	6	0
#NAME?	Putative DSB	guide_side DSB	PhyB2	invivo	38	12	15
#NAME?	Putative DSB	guide_side DSB	PhyB2	invivo	38	24	0
#NAME?	Putative DSB	guide_side DSB	PhyB2	invivo	38	36	0
#NAME?	Putative DSB	guide_side DSB	PhyB2	invivo	38	48	0
#NAME?	Putative DSB	guide_side DSB	PhyB2	invivo	38	72	16
#NAME?	Putative DSB	guide_side DSB	Psy1	invitro	38	0	1
#NAME?	Putative DSB	guide_side DSB	Psy1	invivo	38	0	0
#NAME?	Putative DSB	guide_side DSB	Psy1	invivo	38	6	0
#NAME?	Putative DSB	guide_side DSB	Psy1	invivo	38	12	0
#NAME?	Putative DSB	guide_side DSB	Psy1	invivo	38	24	0
#NAME?	Putative DSB	guide_side DSB	Psy1	invivo	38	36	0
#NAME?	Putative DSB	guide_side DSB	Psy1	invivo	38	48	2
#NAME?	Putative DSB	guide_side DSB	Psy1	invivo	38	72	0
#NAME?	Putative DSB	Extended DSB	CRTISO	invivo	38	0	0
#NAME?	Putative DSB	guide_side DSB	CRTISO	invivo	38	0	0
#NAME?	Putative DSB	Extended DSB	CRTISO	invivo	38	6	0
#NAME?	Putative DSB	guide_side DSB	CRTISO	invivo	38	6	0
#NAME?	Putative DSB	Extended DSB	CRTISO	invivo	38	12	0
#NAME?	Putative DSB	guide_side DSB	CRTISO	invivo	38	12	1
#NAME?	Putative DSB	Extended DSB	CRTISO	invivo	38	24	0
#NAME?	Putative DSB	guide_side DSB	CRTISO	invivo	38	24	1
#NAME?	Putative DSB	Extended DSB	CRTISO	invivo	38	36	0
#NAME?	Putative DSB	guide_side DSB	CRTISO	invivo	38	36	2
#NAME?	Putative DSB	Extended DSB	CRTISO	invivo	38	48	0
#NAME?	Putative DSB	guide_side DSB	CRTISO	invivo	38	48	0
#NAME?	Putative DSB	Extended DSB	CRTISO	invivo	38	72	1
#NAME?	Putative DSB	guide_side DSB	CRTISO	invivo	38	72	1
#NAME?	Putative DSB	guide_side DSB	PhyB2	invitro	39	0	1
#NAME?	Putative DSB	guide_side DSB	PhyB2	invivo	39	0	0
#NAME?	Putative DSB	guide_side DSB	PhyB2	invivo	39	6	0
#NAME?	Putative DSB	guide_side DSB	PhyB2	invivo	39	12	2
#NAME?	Putative DSB	guide_side DSB	PhyB2	invivo	39	24	0
#NAME?	Putative DSB	guide_side DSB	PhyB2	invivo	39	36	0
#NAME?	Putative DSB	guide_side DSB	PhyB2	invivo	39	48	0
#NAME?	Putative DSB	guide_side DSB	PhyB2	invivo	39	72	0
#NAME?	Putative DSB	guide_side DSB	Psy1	invitro	39	0	2
#NAME?	Putative DSB	guide_side DSB	Psy1	invivo	39	0	5
#NAME?	Putative DSB	guide_side DSB	Psy1	invivo	39	6	0
#NAME?	Putative DSB	guide_side DSB	Psy1	invivo	39	12	1
#NAME?	Putative DSB	guide_side DSB	Psy1	invivo	39	24	1
#NAME?	Putative DSB	guide_side DSB	Psy1	invivo	39	36	0
#NAME?	Putative DSB	guide_side DSB	Psy1	invivo	39	48	2
#NAME?	Putative DSB	guide_side DSB	Psy1	invivo	39	72	13
#NAME?	Putative DSB	guide_side DSB	CRTISO	invivo	39	0	4
#NAME?	Putative DSB	guide_side DSB	CRTISO	invivo	39	6	12
#NAME?	Putative DSB	guide_side DSB	CRTISO	invivo	39	12	0
#NAME?	Putative DSB	guide_side DSB	CRTISO	invivo	39	24	0
#NAME?	Putative DSB	guide_side DSB	CRTISO	invivo	39	36	0
#NAME?	Putative DSB	guide_side DSB	CRTISO	invivo	39	48	1
#NAME?	Putative DSB	guide_side DSB	CRTISO	invivo	39	72	1
#NAME?	Putative DSB	guide_side DSB	PhyB2	invivo	40	0	0
#NAME?	Putative DSB	guide_side DSB	PhyB2	invivo	40	6	0
#NAME?	Putative DSB	guide_side DSB	PhyB2	invivo	40	12	0
#NAME?	Putative DSB	guide_side DSB	PhyB2	invivo	40	24	0
#NAME?	Putative DSB	guide_side DSB	PhyB2	invivo	40	36	0
#NAME?	Putative DSB	guide_side DSB	PhyB2	invivo	40	48	0
#NAME?	Putative DSB	guide_side DSB	PhyB2	invivo	40	72	13
#NAME?	Putative DSB	guide_side DSB	Psy1	invivo	40	0	0
#NAME?	Putative DSB	guide_side DSB	Psy1	invivo	40	6	1
#NAME?	Putative DSB	guide_side DSB	Psy1	invivo	40	12	0
#NAME?	Putative DSB	guide_side DSB	Psy1	invivo	40	24	2
#NAME?	Putative DSB	guide_side DSB	Psy1	invivo	40	36	5
#NAME?	Putative DSB	guide_side DSB	Psy1	invivo	40	48	1
#NAME?	Putative DSB	guide_side DSB	Psy1	invivo	40	72	2
#NAME?	Putative DSB	Extended DSB	CRTISO	invivo	40	0	0
#NAME?	Putative DSB	guide_side DSB	CRTISO	invivo	40	0	0
#NAME?	Putative DSB	Extended DSB	CRTISO	invivo	40	0	0
#NAME?	Putative DSB	Extended DSB	CRTISO	invivo	40	6	0
#NAME?	Putative DSB	guide_side DSB	CRTISO	invivo	40	6	4
#NAME?	Putative DSB	Extended DSB	CRTISO	invivo	40	6	0
#NAME?	Putative DSB	Extended DSB	CRTISO	invivo	40	12	4
#NAME?	Putative DSB	guide_side DSB	CRTISO	invivo	40	12	2
#NAME?	Putative DSB	Extended DSB	CRTISO	invivo	40	12	0
#NAME?	Putative DSB	Extended DSB	CRTISO	invivo	40	24	0
#NAME?	Putative DSB	guide_side DSB	CRTISO	invivo	40	24	2
#NAME?	Putative DSB	Extended DSB	CRTISO	invivo	40	24	0
#NAME?	Putative DSB	Extended DSB	CRTISO	invivo	40	36	0
#NAME?	Putative DSB	guide_side DSB	CRTISO	invivo	40	36	0
#NAME?	Putative DSB	Extended DSB	CRTISO	invivo	40	36	0
#NAME?	Putative DSB	Extended DSB	CRTISO	invivo	40	48	0
#NAME?	Putative DSB	guide_side DSB	CRTISO	invivo	40	48	2
#NAME?	Putative DSB	Extended DSB	CRTISO	invivo	40	48	1
#NAME?	Putative DSB	Extended DSB	CRTISO	invivo	40	72	0
#NAME?	Putative DSB	guide_side DSB	CRTISO	invivo	40	72	0
#NAME?	Putative DSB	Extended DSB	CRTISO	invivo	40	72	0
#NAME?	Putative DSB	guide_side DSB	PhyB2	invivo	41	0	0
#NAME?	Putative DSB	guide_side DSB	PhyB2	invivo	41	6	38
#NAME?	Putative DSB	guide_side DSB	PhyB2	invivo	41	12	11
#NAME?	Putative DSB	guide_side DSB	PhyB2	invivo	41	24	15
#NAME?	Putative DSB	guide_side DSB	PhyB2	invivo	41	36	0
#NAME?	Putative DSB	guide_side DSB	PhyB2	invivo	41	48	0
#NAME?	Putative DSB	guide_side DSB	PhyB2	invivo	41	72	0
#NAME?	Putative DSB	guide_side DSB	Psy1	invitro	41	0	2
#NAME?	Putative DSB	guide_side DSB	Psy1	invivo	41	0	0
#NAME?	Putative DSB	guide_side DSB	Psy1	invivo	41	6	5
#NAME?	Putative DSB	guide_side DSB	Psy1	invivo	41	12	0
#NAME?	Putative DSB	guide_side DSB	Psy1	invivo	41	24	4
#NAME?	Putative DSB	guide_side DSB	Psy1	invivo	41	36	2
#NAME?	Putative DSB	guide_side DSB	Psy1	invivo	41	48	3
#NAME?	Putative DSB	guide_side DSB	Psy1	invivo	41	72	10
#NAME?	Putative DSB	guide_side DSB	CRTISO	invitro	41	0	3
#NAME?	Putative DSB	guide_side DSB	CRTISO	invivo	41	0	6
#NAME?	Putative DSB	guide_side DSB	CRTISO	invivo	41	6	0
#NAME?	Putative DSB	guide_side DSB	CRTISO	invivo	41	12	0
#NAME?	Putative DSB	guide_side DSB	CRTISO	invivo	41	24	4
#NAME?	Putative DSB	guide_side DSB	CRTISO	invivo	41	36	0
#NAME?	Putative DSB	guide_side DSB	CRTISO	invivo	41	48	0
#NAME?	Putative DSB	guide_side DSB	CRTISO	invivo	41	72	0
#NAME?	Putative DSB	guide_side DSB	PhyB2	invitro	42	0	5
#NAME?	Putative DSB	guide_side DSB	PhyB2	invivo	42	0	0
#NAME?	Putative DSB	guide_side DSB	PhyB2	invivo	42	6	64
#NAME?	Putative DSB	guide_side DSB	PhyB2	invivo	42	12	0
#NAME?	Putative DSB	guide_side DSB	PhyB2	invivo	42	24	39
#NAME?	Putative DSB	guide_side DSB	PhyB2	invivo	42	36	116
#NAME?	Putative DSB	guide_side DSB	PhyB2	invivo	42	48	20
#NAME?	Putative DSB	guide_side DSB	PhyB2	invivo	42	72	19
#NAME?	Putative DSB	guide_side DSB	Psy1	invitro	42	0	1
#NAME?	Putative DSB	guide_side DSB	Psy1	invivo	42	0	0
#NAME?	Putative DSB	guide_side DSB	Psy1	invivo	42	6	2
#NAME?	Putative DSB	guide_side DSB	Psy1	invivo	42	12	0
#NAME?	Putative DSB	guide_side DSB	Psy1	invivo	42	24	3
#NAME?	Putative DSB	guide_side DSB	Psy1	invivo	42	36	1
#NAME?	Putative DSB	guide_side DSB	Psy1	invivo	42	48	5
#NAME?	Putative DSB	guide_side DSB	Psy1	invivo	42	72	3
#NAME?	Putative DSB	Extended DSB	CRTISO	invivo	42	0	0
#NAME?	Putative DSB	guide_side DSB	CRTISO	invivo	42	0	0
#NAME?	Putative DSB	Extended DSB	CRTISO	invivo	42	0	0
#NAME?	Putative DSB	Extended DSB	CRTISO	invivo	42	6	0
#NAME?	Putative DSB	guide_side DSB	CRTISO	invivo	42	6	6
#NAME?	Putative DSB	Extended DSB	CRTISO	invivo	42	6	0
#NAME?	Putative DSB	Extended DSB	CRTISO	invivo	42	12	0
#NAME?	Putative DSB	guide_side DSB	CRTISO	invivo	42	12	10
#NAME?	Putative DSB	Extended DSB	CRTISO	invivo	42	12	0
#NAME?	Putative DSB	Extended DSB	CRTISO	invivo	42	24	0
#NAME?	Putative DSB	guide_side DSB	CRTISO	invivo	42	24	1
#NAME?	Putative DSB	Extended DSB	CRTISO	invivo	42	24	0
#NAME?	Putative DSB	Extended DSB	CRTISO	invivo	42	36	0
#NAME?	Putative DSB	guide_side DSB	CRTISO	invivo	42	36	1
#NAME?	Putative DSB	Extended DSB	CRTISO	invivo	42	36	2
#NAME?	Putative DSB	Extended DSB	CRTISO	invivo	42	48	0
#NAME?	Putative DSB	guide_side DSB	CRTISO	invivo	42	48	8
#NAME?	Putative DSB	Extended DSB	CRTISO	invivo	42	48	0
#NAME?	Putative DSB	Extended DSB	CRTISO	invivo	42	72	1
#NAME?	Putative DSB	guide_side DSB	CRTISO	invivo	42	72	5
#NAME?	Putative DSB	Extended DSB	CRTISO	invivo	42	72	0
#NAME?	Putative DSB	guide_side DSB	PhyB2	invivo	43	0	0
#NAME?	Putative DSB	guide_side DSB	PhyB2	invivo	43	6	0
#NAME?	Putative DSB	guide_side DSB	PhyB2	invivo	43	12	1
#NAME?	Putative DSB	guide_side DSB	PhyB2	invivo	43	24	0
#NAME?	Putative DSB	guide_side DSB	PhyB2	invivo	43	36	30
#NAME?	Putative DSB	guide_side DSB	PhyB2	invivo	43	48	52
#NAME?	Putative DSB	guide_side DSB	PhyB2	invivo	43	72	0
#NAME?	Putative DSB	guide_side DSB	Psy1	invitro	43	0	1
#NAME?	Putative DSB	guide_side DSB	Psy1	invivo	43	0	0
#NAME?	Putative DSB	guide_side DSB	Psy1	invivo	43	6	0
#NAME?	Putative DSB	guide_side DSB	Psy1	invivo	43	12	1
#NAME?	Putative DSB	guide_side DSB	Psy1	invivo	43	24	0
#NAME?	Putative DSB	guide_side DSB	Psy1	invivo	43	36	2
#NAME?	Putative DSB	guide_side DSB	Psy1	invivo	43	48	2
#NAME?	Putative DSB	guide_side DSB	Psy1	invivo	43	72	4
#NAME?	Putative DSB	Extended DSB	CRTISO	invivo	43	0	0
#NAME?	Putative DSB	Extended DSB	CRTISO	invivo	43	0	0
#NAME?	Putative DSB	guide_side DSB	CRTISO	invivo	43	0	2
#NAME?	Putative DSB	Extended DSB	CRTISO	invivo	43	0	0
#NAME?	Putative DSB	Extended DSB	CRTISO	invivo	43	6	0
#NAME?	Putative DSB	Extended DSB	CRTISO	invivo	43	6	0
#NAME?	Putative DSB	guide_side DSB	CRTISO	invivo	43	6	0
#NAME?	Putative DSB	Extended DSB	CRTISO	invivo	43	6	0
#NAME?	Putative DSB	Extended DSB	CRTISO	invivo	43	12	0
#NAME?	Putative DSB	Extended DSB	CRTISO	invivo	43	12	0
#NAME?	Putative DSB	guide_side DSB	CRTISO	invivo	43	12	8
#NAME?	Putative DSB	Extended DSB	CRTISO	invivo	43	12	0
#NAME?	Putative DSB	Extended DSB	CRTISO	invivo	43	24	0
#NAME?	Putative DSB	Extended DSB	CRTISO	invivo	43	24	0
#NAME?	Putative DSB	guide_side DSB	CRTISO	invivo	43	24	8
#NAME?	Putative DSB	Extended DSB	CRTISO	invivo	43	24	0
#NAME?	Putative DSB	Extended DSB	CRTISO	invivo	43	36	0
#NAME?	Putative DSB	Extended DSB	CRTISO	invivo	43	36	0
#NAME?	Putative DSB	guide_side DSB	CRTISO	invivo	43	36	4
#NAME?	Putative DSB	Extended DSB	CRTISO	invivo	43	36	1
#NAME?	Putative DSB	Extended DSB	CRTISO	invivo	43	48	0
#NAME?	Putative DSB	Extended DSB	CRTISO	invivo	43	48	0
#NAME?	Putative DSB	guide_side DSB	CRTISO	invivo	43	48	0
#NAME?	Putative DSB	Extended DSB	CRTISO	invivo	43	48	0
#NAME?	Putative DSB	Extended DSB	CRTISO	invivo	43	72	1
#NAME?	Putative DSB	Extended DSB	CRTISO	invivo	43	72	1
#NAME?	Putative DSB	guide_side DSB	CRTISO	invivo	43	72	0
#NAME?	Putative DSB	Extended DSB	CRTISO	invivo	43	72	0
#NAME?	Putative DSB	guide_side DSB	PhyB2	invivo	44	0	0
#NAME?	Putative DSB	guide_side DSB	PhyB2	invivo	44	6	24
#NAME?	Putative DSB	guide_side DSB	PhyB2	invivo	44	12	0
#NAME?	Putative DSB	guide_side DSB	PhyB2	invivo	44	24	2
#NAME?	Putative DSB	guide_side DSB	PhyB2	invivo	44	36	0
#NAME?	Putative DSB	guide_side DSB	PhyB2	invivo	44	48	0
#NAME?	Putative DSB	guide_side DSB	PhyB2	invivo	44	72	9
#NAME?	Putative DSB	guide_side DSB	Psy1	invivo	44	0	0
#NAME?	Putative DSB	guide_side DSB	Psy1	invivo	44	6	0
#NAME?	Putative DSB	guide_side DSB	Psy1	invivo	44	12	4
#NAME?	Putative DSB	guide_side DSB	Psy1	invivo	44	24	0
#NAME?	Putative DSB	guide_side DSB	Psy1	invivo	44	36	6
#NAME?	Putative DSB	guide_side DSB	Psy1	invivo	44	48	11
#NAME?	Putative DSB	guide_side DSB	Psy1	invivo	44	72	13
#NAME?	Putative DSB	guide_side DSB	CRTISO	invivo	44	0	3
#NAME?	Putative DSB	Extended DSB	CRTISO	invivo	44	0	0
#NAME?	Putative DSB	Extended DSB	CRTISO	invivo	44	0	0
#NAME?	Putative DSB	guide_side DSB	CRTISO	invivo	44	6	2
#NAME?	Putative DSB	Extended DSB	CRTISO	invivo	44	6	0
#NAME?	Putative DSB	Extended DSB	CRTISO	invivo	44	6	0
#NAME?	Putative DSB	guide_side DSB	CRTISO	invivo	44	12	7
#NAME?	Putative DSB	Extended DSB	CRTISO	invivo	44	12	0
#NAME?	Putative DSB	Extended DSB	CRTISO	invivo	44	12	0
#NAME?	Putative DSB	guide_side DSB	CRTISO	invivo	44	24	2
#NAME?	Putative DSB	Extended DSB	CRTISO	invivo	44	24	0
#NAME?	Putative DSB	Extended DSB	CRTISO	invivo	44	24	0
#NAME?	Putative DSB	guide_side DSB	CRTISO	invivo	44	36	0
#NAME?	Putative DSB	Extended DSB	CRTISO	invivo	44	36	0
#NAME?	Putative DSB	Extended DSB	CRTISO	invivo	44	36	0
#NAME?	Putative DSB	guide_side DSB	CRTISO	invivo	44	48	0
#NAME?	Putative DSB	Extended DSB	CRTISO	invivo	44	48	0
#NAME?	Putative DSB	Extended DSB	CRTISO	invivo	44	48	0
#NAME?	Putative DSB	guide_side DSB	CRTISO	invivo	44	72	4
#NAME?	Putative DSB	Extended DSB	CRTISO	invivo	44	72	1
#NAME?	Putative DSB	Extended DSB	CRTISO	invivo	44	72	1
#NAME?	Putative DSB	guide_side DSB	PhyB2	invivo	45	0	0
#NAME?	Putative DSB	guide_side DSB	PhyB2	invivo	45	6	36
#NAME?	Putative DSB	guide_side DSB	PhyB2	invivo	45	12	12
#NAME?	Putative DSB	guide_side DSB	PhyB2	invivo	45	24	121
#NAME?	Putative DSB	guide_side DSB	PhyB2	invivo	45	36	7
#NAME?	Putative DSB	guide_side DSB	PhyB2	invivo	45	48	1
#NAME?	Putative DSB	guide_side DSB	PhyB2	invivo	45	72	3
#NAME?	Putative DSB	guide_side DSB	Psy1	invitro	45	0	2
#NAME?	Putative DSB	guide_side DSB	Psy1	invivo	45	0	0
#NAME?	Putative DSB	guide_side DSB	Psy1	invivo	45	6	0
#NAME?	Putative DSB	guide_side DSB	Psy1	invivo	45	12	1
#NAME?	Putative DSB	guide_side DSB	Psy1	invivo	45	24	8
#NAME?	Putative DSB	guide_side DSB	Psy1	invivo	45	36	0
#NAME?	Putative DSB	guide_side DSB	Psy1	invivo	45	48	4
#NAME?	Putative DSB	guide_side DSB	Psy1	invivo	45	72	2
#NAME?	Putative DSB	guide_side DSB	CRTISO	invitro	45	0	1
#NAME?	Putative DSB	Extended DSB	CRTISO	invitro	45	0	1
#NAME?	Putative DSB	guide_side DSB	CRTISO	invivo	45	0	6
#NAME?	Putative DSB	Extended DSB	CRTISO	invivo	45	0	0
#NAME?	Putative DSB	guide_side DSB	CRTISO	invivo	45	6	9
#NAME?	Putative DSB	Extended DSB	CRTISO	invivo	45	6	0
#NAME?	Putative DSB	guide_side DSB	CRTISO	invivo	45	12	4
#NAME?	Putative DSB	Extended DSB	CRTISO	invivo	45	12	0
#NAME?	Putative DSB	guide_side DSB	CRTISO	invivo	45	24	7
#NAME?	Putative DSB	Extended DSB	CRTISO	invivo	45	24	0
#NAME?	Putative DSB	guide_side DSB	CRTISO	invivo	45	36	2
#NAME?	Putative DSB	Extended DSB	CRTISO	invivo	45	36	0
#NAME?	Putative DSB	guide_side DSB	CRTISO	invivo	45	48	6
#NAME?	Putative DSB	Extended DSB	CRTISO	invivo	45	48	0
#NAME?	Putative DSB	guide_side DSB	CRTISO	invivo	45	72	8
#NAME?	Putative DSB	Extended DSB	CRTISO	invivo	45	72	2
#NAME?	Putative DSB	guide_side DSB	PhyB2	invitro	46	0	2
#NAME?	Putative DSB	guide_side DSB	PhyB2	invivo	46	0	0
#NAME?	Putative DSB	guide_side DSB	PhyB2	invivo	46	6	81
#NAME?	Putative DSB	guide_side DSB	PhyB2	invivo	46	12	3
#NAME?	Putative DSB	guide_side DSB	PhyB2	invivo	46	24	71
#NAME?	Putative DSB	guide_side DSB	PhyB2	invivo	46	36	0
#NAME?	Putative DSB	guide_side DSB	PhyB2	invivo	46	48	0
#NAME?	Putative DSB	guide_side DSB	PhyB2	invivo	46	72	1
#NAME?	Putative DSB	guide_side DSB	Psy1	invivo	46	0	0
#NAME?	Putative DSB	guide_side DSB	Psy1	invivo	46	6	1
#NAME?	Putative DSB	guide_side DSB	Psy1	invivo	46	12	4
#NAME?	Putative DSB	guide_side DSB	Psy1	invivo	46	24	5
#NAME?	Putative DSB	guide_side DSB	Psy1	invivo	46	36	9
#NAME?	Putative DSB	guide_side DSB	Psy1	invivo	46	48	5
#NAME?	Putative DSB	guide_side DSB	Psy1	invivo	46	72	7
#NAME?	Putative DSB	guide_side DSB	CRTISO	invivo	46	0	4
#NAME?	Putative DSB	Extended DSB	CRTISO	invivo	46	0	0
#NAME?	Putative DSB	guide_side DSB	CRTISO	invivo	46	6	0
#NAME?	Putative DSB	Extended DSB	CRTISO	invivo	46	6	0
#NAME?	Putative DSB	guide_side DSB	CRTISO	invivo	46	12	8
#NAME?	Putative DSB	Extended DSB	CRTISO	invivo	46	12	0
#NAME?	Putative DSB	guide_side DSB	CRTISO	invivo	46	24	2
#NAME?	Putative DSB	Extended DSB	CRTISO	invivo	46	24	0
#NAME?	Putative DSB	guide_side DSB	CRTISO	invivo	46	36	3
#NAME?	Putative DSB	Extended DSB	CRTISO	invivo	46	36	0
#NAME?	Putative DSB	guide_side DSB	CRTISO	invivo	46	48	4
#NAME?	Putative DSB	Extended DSB	CRTISO	invivo	46	48	0
#NAME?	Putative DSB	guide_side DSB	CRTISO	invivo	46	72	2
#NAME?	Putative DSB	Extended DSB	CRTISO	invivo	46	72	1
#NAME?	Putative DSB	guide_side DSB	PhyB2	invivo	47	0	0
#NAME?	Putative DSB	guide_side DSB	PhyB2	invivo	47	6	13
#NAME?	Putative DSB	guide_side DSB	PhyB2	invivo	47	12	5
#NAME?	Putative DSB	guide_side DSB	PhyB2	invivo	47	24	73
#NAME?	Putative DSB	guide_side DSB	PhyB2	invivo	47	36	44
#NAME?	Putative DSB	guide_side DSB	PhyB2	invivo	47	48	50
#NAME?	Putative DSB	guide_side DSB	PhyB2	invivo	47	72	43
#NAME?	Putative DSB	guide_side DSB	Psy1	invivo	47	0	0
#NAME?	Putative DSB	guide_side DSB	Psy1	invivo	47	6	7
#NAME?	Putative DSB	guide_side DSB	Psy1	invivo	47	12	5
#NAME?	Putative DSB	guide_side DSB	Psy1	invivo	47	24	7
#NAME?	Putative DSB	guide_side DSB	Psy1	invivo	47	36	7
#NAME?	Putative DSB	guide_side DSB	Psy1	invivo	47	48	2
#NAME?	Putative DSB	guide_side DSB	Psy1	invivo	47	72	15
#NAME?	Putative DSB	guide_side DSB	CRTISO	invitro	47	0	44
#NAME?	Putative DSB	guide_side DSB	CRTISO	invivo	47	0	6
#NAME?	Putative DSB	Extended DSB	CRTISO	invivo	47	0	0
#NAME?	Putative DSB	Extended DSB	CRTISO	invivo	47	0	0
#NAME?	Putative DSB	Extended DSB	CRTISO	invivo	47	0	0
#NAME?	Putative DSB	guide_side DSB	CRTISO	invivo	47	6	1
#NAME?	Putative DSB	Extended DSB	CRTISO	invivo	47	6	0
#NAME?	Putative DSB	Extended DSB	CRTISO	invivo	47	6	0
#NAME?	Putative DSB	Extended DSB	CRTISO	invivo	47	6	0
#NAME?	Putative DSB	guide_side DSB	CRTISO	invivo	47	12	5
#NAME?	Putative DSB	Extended DSB	CRTISO	invivo	47	12	0
#NAME?	Putative DSB	Extended DSB	CRTISO	invivo	47	12	0
#NAME?	Putative DSB	Extended DSB	CRTISO	invivo	47	12	0
#NAME?	Putative DSB	guide_side DSB	CRTISO	invivo	47	24	10
#NAME?	Putative DSB	Extended DSB	CRTISO	invivo	47	24	0
#NAME?	Putative DSB	Extended DSB	CRTISO	invivo	47	24	0
#NAME?	Putative DSB	Extended DSB	CRTISO	invivo	47	24	0
#NAME?	Putative DSB	guide_side DSB	CRTISO	invivo	47	36	10
#NAME?	Putative DSB	Extended DSB	CRTISO	invivo	47	36	0
#NAME?	Putative DSB	Extended DSB	CRTISO	invivo	47	36	1
#NAME?	Putative DSB	Extended DSB	CRTISO	invivo	47	36	0
#NAME?	Putative DSB	guide_side DSB	CRTISO	invivo	47	48	4
#NAME?	Putative DSB	Extended DSB	CRTISO	invivo	47	48	2
#NAME?	Putative DSB	Extended DSB	CRTISO	invivo	47	48	0
#NAME?	Putative DSB	Extended DSB	CRTISO	invivo	47	48	0
#NAME?	Putative DSB	guide_side DSB	CRTISO	invivo	47	72	7
#NAME?	Putative DSB	Extended DSB	CRTISO	invivo	47	72	3
#NAME?	Putative DSB	Extended DSB	CRTISO	invivo	47	72	0
#NAME?	Putative DSB	Extended DSB	CRTISO	invivo	47	72	1
#NAME?	Putative DSB	guide_side DSB	PhyB2	invitro	48	0	1
#NAME?	Putative DSB	guide_side DSB	PhyB2	invivo	48	0	0
#NAME?	Putative DSB	guide_side DSB	PhyB2	invivo	48	6	10
#NAME?	Putative DSB	guide_side DSB	PhyB2	invivo	48	12	109
#NAME?	Putative DSB	guide_side DSB	PhyB2	invivo	48	24	7
#NAME?	Putative DSB	guide_side DSB	PhyB2	invivo	48	36	2
#NAME?	Putative DSB	guide_side DSB	PhyB2	invivo	48	48	65
#NAME?	Putative DSB	guide_side DSB	PhyB2	invivo	48	72	0
#NAME?	Putative DSB	guide_side DSB	Psy1	invivo	48	0	0
#NAME?	Putative DSB	guide_side DSB	Psy1	invivo	48	6	1
#NAME?	Putative DSB	guide_side DSB	Psy1	invivo	48	12	11
#NAME?	Putative DSB	guide_side DSB	Psy1	invivo	48	24	2
#NAME?	Putative DSB	guide_side DSB	Psy1	invivo	48	36	2
#NAME?	Putative DSB	guide_side DSB	Psy1	invivo	48	48	6
#NAME?	Putative DSB	guide_side DSB	Psy1	invivo	48	72	4
#NAME?	Putative DSB	guide_side DSB	CRTISO	invitro	48	0	29
#NAME?	Putative DSB	Extended DSB	CRTISO	invitro	48	0	1
#NAME?	Putative DSB	Extended DSB	CRTISO	invivo	48	0	0
#NAME?	Putative DSB	Extended DSB	CRTISO	invivo	48	0	0
#NAME?	Putative DSB	guide_side DSB	CRTISO	invivo	48	0	4
#NAME?	Putative DSB	Extended DSB	CRTISO	invivo	48	6	0
#NAME?	Putative DSB	Extended DSB	CRTISO	invivo	48	6	0
#NAME?	Putative DSB	guide_side DSB	CRTISO	invivo	48	6	13
#NAME?	Putative DSB	Extended DSB	CRTISO	invivo	48	12	0
#NAME?	Putative DSB	Extended DSB	CRTISO	invivo	48	12	0
#NAME?	Putative DSB	guide_side DSB	CRTISO	invivo	48	12	1
#NAME?	Putative DSB	Extended DSB	CRTISO	invivo	48	24	1
#NAME?	Putative DSB	Extended DSB	CRTISO	invivo	48	24	1
#NAME?	Putative DSB	guide_side DSB	CRTISO	invivo	48	24	10
#NAME?	Putative DSB	Extended DSB	CRTISO	invivo	48	36	0
#NAME?	Putative DSB	Extended DSB	CRTISO	invivo	48	36	0
#NAME?	Putative DSB	guide_side DSB	CRTISO	invivo	48	36	3
#NAME?	Putative DSB	Extended DSB	CRTISO	invivo	48	48	0
#NAME?	Putative DSB	Extended DSB	CRTISO	invivo	48	48	0
#NAME?	Putative DSB	guide_side DSB	CRTISO	invivo	48	48	4
#NAME?	Putative DSB	Extended DSB	CRTISO	invivo	48	72	0
#NAME?	Putative DSB	Extended DSB	CRTISO	invivo	48	72	0
#NAME?	Putative DSB	guide_side DSB	CRTISO	invivo	48	72	8
precise	Putative DSB	Perfect DSB	PhyB2	invitro	49	0	4671
precise	Putative DSB	Perfect DSB	PhyB2	invivo	49	0	0
precise	Putative DSB	Perfect DSB	PhyB2	invivo	49	6	1944
precise	Putative DSB	Perfect DSB	PhyB2	invivo	49	12	1468
precise	Putative DSB	Perfect DSB	PhyB2	invivo	49	24	1984
precise	Putative DSB	Perfect DSB	PhyB2	invivo	49	36	116
precise	Putative DSB	Perfect DSB	PhyB2	invivo	49	48	289
precise	Putative DSB	Perfect DSB	PhyB2	invivo	49	72	275
precise	Putative DSB	Perfect DSB	Psy1	invitro	49	0	627
precise	Putative DSB	Perfect DSB	Psy1	invivo	49	0	96
precise	Putative DSB	Perfect DSB	Psy1	invivo	49	6	203
precise	Putative DSB	Perfect DSB	Psy1	invivo	49	12	267
precise	Putative DSB	Perfect DSB	Psy1	invivo	49	24	373
precise	Putative DSB	Perfect DSB	Psy1	invivo	49	36	213
precise	Putative DSB	Perfect DSB	Psy1	invivo	49	48	243
precise	Putative DSB	Perfect DSB	Psy1	invivo	49	72	270
#NAME?	Putative DSB	guide_side DSB	CRTISO	invitro	49	0	1075
#NAME?	Putative DSB	Extended DSB	CRTISO	invivo	49	0	0
#NAME?	Putative DSB	guide_side DSB	CRTISO	invivo	49	0	17
#NAME?	Putative DSB	Extended DSB	CRTISO	invivo	49	6	2
#NAME?	Putative DSB	guide_side DSB	CRTISO	invivo	49	6	291
#NAME?	Putative DSB	Extended DSB	CRTISO	invivo	49	12	0
#NAME?	Putative DSB	guide_side DSB	CRTISO	invivo	49	12	351
#NAME?	Putative DSB	Extended DSB	CRTISO	invivo	49	24	2
#NAME?	Putative DSB	guide_side DSB	CRTISO	invivo	49	24	319
#NAME?	Putative DSB	Extended DSB	CRTISO	invivo	49	36	0
#NAME?	Putative DSB	guide_side DSB	CRTISO	invivo	49	36	148
#NAME?	Putative DSB	Extended DSB	CRTISO	invivo	49	48	1
#NAME?	Putative DSB	guide_side DSB	CRTISO	invivo	49	48	176
#NAME?	Putative DSB	Extended DSB	CRTISO	invivo	49	72	0
#NAME?	Putative DSB	guide_side DSB	CRTISO	invivo	49	72	99
#NAME?	Putative DSB	Extended DSB	PhyB2	invitro	50	0	1
+C	Putative DSB	PAM_side DSB	PhyB2	invivo	50	0	0
#NAME?	Putative DSB	Extended DSB	PhyB2	invivo	50	0	0
+C	Putative DSB	PAM_side DSB	PhyB2	invivo	50	6	17
#NAME?	Putative DSB	Extended DSB	PhyB2	invivo	50	6	1
+C	Putative DSB	PAM_side DSB	PhyB2	invivo	50	12	0
#NAME?	Putative DSB	Extended DSB	PhyB2	invivo	50	12	0
+C	Putative DSB	PAM_side DSB	PhyB2	invivo	50	24	0
#NAME?	Putative DSB	Extended DSB	PhyB2	invivo	50	24	0
+C	Putative DSB	PAM_side DSB	PhyB2	invivo	50	36	0
#NAME?	Putative DSB	Extended DSB	PhyB2	invivo	50	36	0
+C	Putative DSB	PAM_side DSB	PhyB2	invivo	50	48	0
#NAME?	Putative DSB	Extended DSB	PhyB2	invivo	50	48	0
+C	Putative DSB	PAM_side DSB	PhyB2	invivo	50	72	0
#NAME?	Putative DSB	Extended DSB	PhyB2	invivo	50	72	0
#NAME?	Putative DSB	PAM_side DSB	Psy1	invitro	50	0	1
#NAME?	Putative DSB	PAM_side DSB	Psy1	invivo	50	0	3
#NAME?	Putative DSB	PAM_side DSB	Psy1	invivo	50	6	3
#NAME?	Putative DSB	PAM_side DSB	Psy1	invivo	50	12	0
#NAME?	Putative DSB	PAM_side DSB	Psy1	invivo	50	24	0
#NAME?	Putative DSB	PAM_side DSB	Psy1	invivo	50	36	0
#NAME?	Putative DSB	PAM_side DSB	Psy1	invivo	50	48	0
#NAME?	Putative DSB	PAM_side DSB	Psy1	invivo	50	72	0
precise	Putative DSB	Perfect DSB	CRTISO	invitro	50	0	1154
precise	Putative DSB	Perfect DSB	CRTISO	invivo	50	0	17
precise	Putative DSB	Perfect DSB	CRTISO	invivo	50	6	152
precise	Putative DSB	Perfect DSB	CRTISO	invivo	50	12	207
precise	Putative DSB	Perfect DSB	CRTISO	invivo	50	24	190
precise	Putative DSB	Perfect DSB	CRTISO	invivo	50	36	86
precise	Putative DSB	Perfect DSB	CRTISO	invivo	50	48	134
precise	Putative DSB	Perfect DSB	CRTISO	invivo	50	72	65
#NAME?	Putative DSB	PAM_side DSB	PhyB2	invitro	51	0	1
#NAME?	Putative DSB	Extended DSB	PhyB2	invitro	51	0	1
#NAME?	Putative DSB	Extended DSB	PhyB2	invivo	51	0	0
#NAME?	Putative DSB	Extended DSB	PhyB2	invivo	51	6	0
#NAME?	Putative DSB	Extended DSB	PhyB2	invivo	51	12	0
#NAME?	Putative DSB	Extended DSB	PhyB2	invivo	51	24	1
#NAME?	Putative DSB	Extended DSB	PhyB2	invivo	51	36	0
#NAME?	Putative DSB	Extended DSB	PhyB2	invivo	51	48	0
#NAME?	Putative DSB	Extended DSB	PhyB2	invivo	51	72	0
#NAME?	Putative DSB	PAM_side DSB	Psy1	invitro	51	0	2
#NAME?	Putative DSB	PAM_side DSB	Psy1	invivo	51	0	0
#NAME?	Putative DSB	PAM_side DSB	Psy1	invivo	51	6	0
#NAME?	Putative DSB	PAM_side DSB	Psy1	invivo	51	12	0
#NAME?	Putative DSB	PAM_side DSB	Psy1	invivo	51	24	0
#NAME?	Putative DSB	PAM_side DSB	Psy1	invivo	51	36	2
#NAME?	Putative DSB	PAM_side DSB	Psy1	invivo	51	48	2
#NAME?	Putative DSB	PAM_side DSB	Psy1	invivo	51	72	5
-C	Putative DSB	PAM_side DSB	CRTISO	invitro	51	0	2
-C	Putative DSB	PAM_side DSB	CRTISO	invivo	51	0	3
-C	Putative DSB	PAM_side DSB	CRTISO	invivo	51	6	3
-C	Putative DSB	PAM_side DSB	CRTISO	invivo	51	12	15
-C	Putative DSB	PAM_side DSB	CRTISO	invivo	51	24	17
-C	Putative DSB	PAM_side DSB	CRTISO	invivo	51	36	10
-C	Putative DSB	PAM_side DSB	CRTISO	invivo	51	48	49
-C	Putative DSB	PAM_side DSB	CRTISO	invivo	51	72	13
#NAME?	Putative DSB	PAM_side DSB	PhyB2	invitro	52	0	2
#NAME?	Putative DSB	PAM_side DSB	PhyB2	invivo	52	0	1
#NAME?	Putative DSB	PAM_side DSB	PhyB2	invivo	52	6	0
#NAME?	Putative DSB	PAM_side DSB	PhyB2	invivo	52	12	0
#NAME?	Putative DSB	PAM_side DSB	PhyB2	invivo	52	24	22
#NAME?	Putative DSB	PAM_side DSB	PhyB2	invivo	52	36	0
#NAME?	Putative DSB	PAM_side DSB	PhyB2	invivo	52	48	0
#NAME?	Putative DSB	PAM_side DSB	PhyB2	invivo	52	72	0
#NAME?	Putative DSB	PAM_side DSB	Psy1	invivo	52	0	0
#NAME?	Putative DSB	PAM_side DSB	Psy1	invivo	52	6	0
#NAME?	Putative DSB	PAM_side DSB	Psy1	invivo	52	12	0
#NAME?	Putative DSB	PAM_side DSB	Psy1	invivo	52	24	1
#NAME?	Putative DSB	PAM_side DSB	Psy1	invivo	52	36	3
#NAME?	Putative DSB	PAM_side DSB	Psy1	invivo	52	48	0
#NAME?	Putative DSB	PAM_side DSB	Psy1	invivo	52	72	0
#NAME?	Putative DSB	PAM_side DSB	CRTISO	invitro	52	0	16
#NAME?	Putative DSB	PAM_side DSB	CRTISO	invivo	52	0	1
#NAME?	Putative DSB	PAM_side DSB	CRTISO	invivo	52	6	2
#NAME?	Putative DSB	PAM_side DSB	CRTISO	invivo	52	12	3
#NAME?	Putative DSB	PAM_side DSB	CRTISO	invivo	52	24	9
#NAME?	Putative DSB	PAM_side DSB	CRTISO	invivo	52	36	3
#NAME?	Putative DSB	PAM_side DSB	CRTISO	invivo	52	48	16
#NAME?	Putative DSB	PAM_side DSB	CRTISO	invivo	52	72	15
#NAME?	Putative DSB	PAM_side DSB	Psy1	invitro	53	0	1
#NAME?	Putative DSB	PAM_side DSB	Psy1	invivo	53	0	0
#NAME?	Putative DSB	PAM_side DSB	Psy1	invivo	53	6	1
#NAME?	Putative DSB	PAM_side DSB	Psy1	invivo	53	12	0
#NAME?	Putative DSB	PAM_side DSB	Psy1	invivo	53	24	0
#NAME?	Putative DSB	PAM_side DSB	Psy1	invivo	53	36	2
#NAME?	Putative DSB	PAM_side DSB	Psy1	invivo	53	48	2
#NAME?	Putative DSB	PAM_side DSB	Psy1	invivo	53	72	2
#NAME?	Putative DSB	PAM_side DSB	CRTISO	invitro	53	0	4
#NAME?	Putative DSB	PAM_side DSB	CRTISO	invivo	53	0	4
#NAME?	Putative DSB	PAM_side DSB	CRTISO	invivo	53	6	0
#NAME?	Putative DSB	PAM_side DSB	CRTISO	invivo	53	12	7
#NAME?	Putative DSB	PAM_side DSB	CRTISO	invivo	53	24	12
#NAME?	Putative DSB	PAM_side DSB	CRTISO	invivo	53	36	0
#NAME?	Putative DSB	PAM_side DSB	CRTISO	invivo	53	48	6
#NAME?	Putative DSB	PAM_side DSB	CRTISO	invivo	53	72	11
#NAME?	Putative DSB	PAM_side DSB	Psy1	invitro	54	0	1
#NAME?	Putative DSB	PAM_side DSB	Psy1	invivo	54	0	0
#NAME?	Putative DSB	PAM_side DSB	Psy1	invivo	54	6	0
#NAME?	Putative DSB	PAM_side DSB	Psy1	invivo	54	12	0
#NAME?	Putative DSB	PAM_side DSB	Psy1	invivo	54	24	1
#NAME?	Putative DSB	PAM_side DSB	Psy1	invivo	54	36	4
#NAME?	Putative DSB	PAM_side DSB	Psy1	invivo	54	48	2
#NAME?	Putative DSB	PAM_side DSB	Psy1	invivo	54	72	0
#NAME?	Putative DSB	PAM_side DSB	CRTISO	invitro	54	0	2
#NAME?	Putative DSB	PAM_side DSB	CRTISO	invivo	54	0	0
#NAME?	Putative DSB	PAM_side DSB	CRTISO	invivo	54	6	0
#NAME?	Putative DSB	PAM_side DSB	CRTISO	invivo	54	12	0
#NAME?	Putative DSB	PAM_side DSB	CRTISO	invivo	54	24	6
#NAME?	Putative DSB	PAM_side DSB	CRTISO	invivo	54	36	3
#NAME?	Putative DSB	PAM_side DSB	CRTISO	invivo	54	48	6
#NAME?	Putative DSB	PAM_side DSB	CRTISO	invivo	54	72	5
#NAME?	Putative DSB	PAM_side DSB	Psy1	invivo	55	0	0
#NAME?	Putative DSB	PAM_side DSB	Psy1	invivo	55	6	1
#NAME?	Putative DSB	PAM_side DSB	Psy1	invivo	55	12	0
#NAME?	Putative DSB	PAM_side DSB	Psy1	invivo	55	24	0
#NAME?	Putative DSB	PAM_side DSB	Psy1	invivo	55	36	3
#NAME?	Putative DSB	PAM_side DSB	Psy1	invivo	55	48	3
#NAME?	Putative DSB	PAM_side DSB	Psy1	invivo	55	72	3
#NAME?	Putative DSB	PAM_side DSB	CRTISO	invitro	55	0	1
#NAME?	Putative DSB	PAM_side DSB	CRTISO	invivo	55	0	6
#NAME?	Putative DSB	PAM_side DSB	CRTISO	invivo	55	6	0
#NAME?	Putative DSB	PAM_side DSB	CRTISO	invivo	55	12	0
#NAME?	Putative DSB	PAM_side DSB	CRTISO	invivo	55	24	4
#NAME?	Putative DSB	PAM_side DSB	CRTISO	invivo	55	36	2
#NAME?	Putative DSB	PAM_side DSB	CRTISO	invivo	55	48	3
#NAME?	Putative DSB	PAM_side DSB	CRTISO	invivo	55	72	11
#NAME?	Putative DSB	PAM_side DSB	Psy1	invivo	56	0	0
#NAME?	Putative DSB	PAM_side DSB	Psy1	invivo	56	6	0
#NAME?	Putative DSB	PAM_side DSB	Psy1	invivo	56	12	0
#NAME?	Putative DSB	PAM_side DSB	Psy1	invivo	56	24	3
#NAME?	Putative DSB	PAM_side DSB	Psy1	invivo	56	36	0
#NAME?	Putative DSB	PAM_side DSB	Psy1	invivo	56	48	0
#NAME?	Putative DSB	PAM_side DSB	Psy1	invivo	56	72	0
#NAME?	Putative DSB	PAM_side DSB	CRTISO	invitro	56	0	3
#NAME?	Putative DSB	PAM_side DSB	CRTISO	invivo	56	0	8
#NAME?	Putative DSB	PAM_side DSB	CRTISO	invivo	56	6	3
#NAME?	Putative DSB	PAM_side DSB	CRTISO	invivo	56	12	2
#NAME?	Putative DSB	PAM_side DSB	CRTISO	invivo	56	24	4
#NAME?	Putative DSB	PAM_side DSB	CRTISO	invivo	56	36	7
#NAME?	Putative DSB	PAM_side DSB	CRTISO	invivo	56	48	4
#NAME?	Putative DSB	PAM_side DSB	CRTISO	invivo	56	72	4
#NAME?	Putative DSB	Extended DSB	PhyB2	invivo	57	0	0
#NAME?	Putative DSB	Extended DSB	PhyB2	invivo	57	6	0
#NAME?	Putative DSB	Extended DSB	PhyB2	invivo	57	12	0
#NAME?	Putative DSB	Extended DSB	PhyB2	invivo	57	24	10
#NAME?	Putative DSB	Extended DSB	PhyB2	invivo	57	36	0
#NAME?	Putative DSB	Extended DSB	PhyB2	invivo	57	48	0
#NAME?	Putative DSB	Extended DSB	PhyB2	invivo	57	72	0
#NAME?	Putative DSB	PAM_side DSB	Psy1	invivo	57	0	0
#NAME?	Putative DSB	PAM_side DSB	Psy1	invivo	57	6	0
#NAME?	Putative DSB	PAM_side DSB	Psy1	invivo	57	12	1
#NAME?	Putative DSB	PAM_side DSB	Psy1	invivo	57	24	0
#NAME?	Putative DSB	PAM_side DSB	Psy1	invivo	57	36	0
#NAME?	Putative DSB	PAM_side DSB	Psy1	invivo	57	48	2
#NAME?	Putative DSB	PAM_side DSB	Psy1	invivo	57	72	0
#NAME?	Putative DSB	PAM_side DSB	CRTISO	invitro	57	0	1
#NAME?	Putative DSB	PAM_side DSB	CRTISO	invivo	57	0	3
#NAME?	Putative DSB	PAM_side DSB	CRTISO	invivo	57	6	0
#NAME?	Putative DSB	PAM_side DSB	CRTISO	invivo	57	12	6
#NAME?	Putative DSB	PAM_side DSB	CRTISO	invivo	57	24	0
#NAME?	Putative DSB	PAM_side DSB	CRTISO	invivo	57	36	1
#NAME?	Putative DSB	PAM_side DSB	CRTISO	invivo	57	48	2
#NAME?	Putative DSB	PAM_side DSB	CRTISO	invivo	57	72	0
#NAME?	Putative DSB	Extended DSB	Psy1	invivo	58	0	0
#NAME?	Putative DSB	PAM_side DSB	Psy1	invivo	58	0	0
#NAME?	Putative DSB	Extended DSB	Psy1	invivo	58	6	0
#NAME?	Putative DSB	PAM_side DSB	Psy1	invivo	58	6	0
#NAME?	Putative DSB	Extended DSB	Psy1	invivo	58	12	1
#NAME?	Putative DSB	PAM_side DSB	Psy1	invivo	58	12	1
#NAME?	Putative DSB	Extended DSB	Psy1	invivo	58	24	0
#NAME?	Putative DSB	PAM_side DSB	Psy1	invivo	58	24	0
#NAME?	Putative DSB	Extended DSB	Psy1	invivo	58	36	0
#NAME?	Putative DSB	PAM_side DSB	Psy1	invivo	58	36	0
#NAME?	Putative DSB	Extended DSB	Psy1	invivo	58	48	0
#NAME?	Putative DSB	PAM_side DSB	Psy1	invivo	58	48	1
#NAME?	Putative DSB	Extended DSB	Psy1	invivo	58	72	0
#NAME?	Putative DSB	PAM_side DSB	Psy1	invivo	58	72	0
#NAME?	Putative DSB	PAM_side DSB	CRTISO	invivo	58	0	0
#NAME?	Putative DSB	PAM_side DSB	CRTISO	invivo	58	6	6
#NAME?	Putative DSB	PAM_side DSB	CRTISO	invivo	58	12	8
#NAME?	Putative DSB	PAM_side DSB	CRTISO	invivo	58	24	3
#NAME?	Putative DSB	PAM_side DSB	CRTISO	invivo	58	36	3
#NAME?	Putative DSB	PAM_side DSB	CRTISO	invivo	58	48	0
#NAME?	Putative DSB	PAM_side DSB	CRTISO	invivo	58	72	1
#NAME?	Putative DSB	Extended DSB	Psy1	invivo	59	0	0
#NAME?	Putative DSB	Extended DSB	Psy1	invivo	59	0	0
#NAME?	Putative DSB	PAM_side DSB	Psy1	invivo	59	0	5
#NAME?	Putative DSB	Extended DSB	Psy1	invivo	59	6	0
#NAME?	Putative DSB	Extended DSB	Psy1	invivo	59	6	1
#NAME?	Putative DSB	PAM_side DSB	Psy1	invivo	59	6	0
#NAME?	Putative DSB	Extended DSB	Psy1	invivo	59	12	1
#NAME?	Putative DSB	Extended DSB	Psy1	invivo	59	12	0
#NAME?	Putative DSB	PAM_side DSB	Psy1	invivo	59	12	0
#NAME?	Putative DSB	Extended DSB	Psy1	invivo	59	24	0
#NAME?	Putative DSB	Extended DSB	Psy1	invivo	59	24	0
#NAME?	Putative DSB	PAM_side DSB	Psy1	invivo	59	24	0
#NAME?	Putative DSB	Extended DSB	Psy1	invivo	59	36	0
#NAME?	Putative DSB	Extended DSB	Psy1	invivo	59	36	0
#NAME?	Putative DSB	PAM_side DSB	Psy1	invivo	59	36	0
#NAME?	Putative DSB	Extended DSB	Psy1	invivo	59	48	0
#NAME?	Putative DSB	Extended DSB	Psy1	invivo	59	48	0
#NAME?	Putative DSB	PAM_side DSB	Psy1	invivo	59	48	0
#NAME?	Putative DSB	Extended DSB	Psy1	invivo	59	72	0
#NAME?	Putative DSB	Extended DSB	Psy1	invivo	59	72	0
#NAME?	Putative DSB	PAM_side DSB	Psy1	invivo	59	72	3
#NAME?	Putative DSB	PAM_side DSB	CRTISO	invitro	59	0	1
#NAME?	Putative DSB	PAM_side DSB	CRTISO	invivo	59	0	0
#NAME?	Putative DSB	PAM_side DSB	CRTISO	invivo	59	6	0
#NAME?	Putative DSB	PAM_side DSB	CRTISO	invivo	59	12	6
#NAME?	Putative DSB	PAM_side DSB	CRTISO	invivo	59	24	1
#NAME?	Putative DSB	PAM_side DSB	CRTISO	invivo	59	36	3
#NAME?	Putative DSB	PAM_side DSB	CRTISO	invivo	59	48	2
#NAME?	Putative DSB	PAM_side DSB	CRTISO	invivo	59	72	3
#NAME?	Putative DSB	Extended DSB	PhyB2	invitro	60	0	1
#NAME?	Putative DSB	Extended DSB	PhyB2	invivo	60	0	0
#NAME?	Putative DSB	Extended DSB	PhyB2	invivo	60	6	0
#NAME?	Putative DSB	Extended DSB	PhyB2	invivo	60	12	0
#NAME?	Putative DSB	Extended DSB	PhyB2	invivo	60	24	1
#NAME?	Putative DSB	Extended DSB	PhyB2	invivo	60	36	0
#NAME?	Putative DSB	Extended DSB	PhyB2	invivo	60	48	0
#NAME?	Putative DSB	Extended DSB	PhyB2	invivo	60	72	0
#NAME?	Putative DSB	Extended DSB	Psy1	invivo	60	0	0
#NAME?	Putative DSB	PAM_side DSB	Psy1	invivo	60	0	0
#NAME?	Putative DSB	Extended DSB	Psy1	invivo	60	6	0
#NAME?	Putative DSB	PAM_side DSB	Psy1	invivo	60	6	0
#NAME?	Putative DSB	Extended DSB	Psy1	invivo	60	12	0
#NAME?	Putative DSB	PAM_side DSB	Psy1	invivo	60	12	0
#NAME?	Putative DSB	Extended DSB	Psy1	invivo	60	24	0
#NAME?	Putative DSB	PAM_side DSB	Psy1	invivo	60	24	1
#NAME?	Putative DSB	Extended DSB	Psy1	invivo	60	36	2
#NAME?	Putative DSB	PAM_side DSB	Psy1	invivo	60	36	0
#NAME?	Putative DSB	Extended DSB	Psy1	invivo	60	48	0
#NAME?	Putative DSB	PAM_side DSB	Psy1	invivo	60	48	0
#NAME?	Putative DSB	Extended DSB	Psy1	invivo	60	72	0
#NAME?	Putative DSB	PAM_side DSB	Psy1	invivo	60	72	1
#NAME?	Putative DSB	PAM_side DSB	CRTISO	invivo	60	0	0
#NAME?	Putative DSB	PAM_side DSB	CRTISO	invivo	60	6	3
#NAME?	Putative DSB	PAM_side DSB	CRTISO	invivo	60	12	5
#NAME?	Putative DSB	PAM_side DSB	CRTISO	invivo	60	24	0
#NAME?	Putative DSB	PAM_side DSB	CRTISO	invivo	60	36	3
#NAME?	Putative DSB	PAM_side DSB	CRTISO	invivo	60	48	1
#NAME?	Putative DSB	PAM_side DSB	CRTISO	invivo	60	72	0
#NAME?	Putative DSB	PAM_side DSB	Psy1	invivo	61	0	0
#NAME?	Putative DSB	PAM_side DSB	Psy1	invivo	61	6	0
#NAME?	Putative DSB	PAM_side DSB	Psy1	invivo	61	12	0
#NAME?	Putative DSB	PAM_side DSB	Psy1	invivo	61	24	0
#NAME?	Putative DSB	PAM_side DSB	Psy1	invivo	61	36	1
#NAME?	Putative DSB	PAM_side DSB	Psy1	invivo	61	48	0
#NAME?	Putative DSB	PAM_side DSB	Psy1	invivo	61	72	0
#NAME?	Putative DSB	PAM_side DSB	CRTISO	invivo	61	0	8
#NAME?	Putative DSB	PAM_side DSB	CRTISO	invivo	61	6	7
#NAME?	Putative DSB	PAM_side DSB	CRTISO	invivo	61	12	5
#NAME?	Putative DSB	PAM_side DSB	CRTISO	invivo	61	24	0
#NAME?	Putative DSB	PAM_side DSB	CRTISO	invivo	61	36	1
#NAME?	Putative DSB	PAM_side DSB	CRTISO	invivo	61	48	9
#NAME?	Putative DSB	PAM_side DSB	CRTISO	invivo	61	72	1
#NAME?	Putative DSB	PAM_side DSB	Psy1	invivo	62	0	0
#NAME?	Putative DSB	PAM_side DSB	Psy1	invivo	62	6	0
#NAME?	Putative DSB	PAM_side DSB	Psy1	invivo	62	12	0
#NAME?	Putative DSB	PAM_side DSB	Psy1	invivo	62	24	2
#NAME?	Putative DSB	PAM_side DSB	Psy1	invivo	62	36	0
#NAME?	Putative DSB	PAM_side DSB	Psy1	invivo	62	48	0
#NAME?	Putative DSB	PAM_side DSB	Psy1	invivo	62	72	1
#NAME?	Putative DSB	PAM_side DSB	CRTISO	invivo	62	0	0
#NAME?	Putative DSB	PAM_side DSB	CRTISO	invivo	62	6	2
#NAME?	Putative DSB	PAM_side DSB	CRTISO	invivo	62	12	8
#NAME?	Putative DSB	PAM_side DSB	CRTISO	invivo	62	24	1
#NAME?	Putative DSB	PAM_side DSB	CRTISO	invivo	62	36	4
#NAME?	Putative DSB	PAM_side DSB	CRTISO	invivo	62	48	3
#NAME?	Putative DSB	PAM_side DSB	CRTISO	invivo	62	72	2
#NAME?	Putative DSB	PAM_side DSB	Psy1	invivo	63	0	0
#NAME?	Putative DSB	PAM_side DSB	Psy1	invivo	63	6	0
#NAME?	Putative DSB	PAM_side DSB	Psy1	invivo	63	12	0
#NAME?	Putative DSB	PAM_side DSB	Psy1	invivo	63	24	0
#NAME?	Putative DSB	PAM_side DSB	Psy1	invivo	63	36	1
#NAME?	Putative DSB	PAM_side DSB	Psy1	invivo	63	48	5
#NAME?	Putative DSB	PAM_side DSB	Psy1	invivo	63	72	2
#NAME?	Putative DSB	PAM_side DSB	CRTISO	invivo	63	0	2
#NAME?	Putative DSB	PAM_side DSB	CRTISO	invivo	63	6	0
#NAME?	Putative DSB	PAM_side DSB	CRTISO	invivo	63	12	1
#NAME?	Putative DSB	PAM_side DSB	CRTISO	invivo	63	24	0
#NAME?	Putative DSB	PAM_side DSB	CRTISO	invivo	63	36	0
#NAME?	Putative DSB	PAM_side DSB	CRTISO	invivo	63	48	0
#NAME?	Putative DSB	PAM_side DSB	CRTISO	invivo	63	72	2
#NAME?	Putative DSB	Extended DSB	Psy1	invivo	64	0	0
#NAME?	Putative DSB	PAM_side DSB	Psy1	invivo	64	0	0
#NAME?	Putative DSB	Extended DSB	Psy1	invivo	64	6	0
#NAME?	Putative DSB	PAM_side DSB	Psy1	invivo	64	6	0
#NAME?	Putative DSB	Extended DSB	Psy1	invivo	64	12	0
#NAME?	Putative DSB	PAM_side DSB	Psy1	invivo	64	12	0
#NAME?	Putative DSB	Extended DSB	Psy1	invivo	64	24	0
#NAME?	Putative DSB	PAM_side DSB	Psy1	invivo	64	24	0
#NAME?	Putative DSB	Extended DSB	Psy1	invivo	64	36	0
#NAME?	Putative DSB	PAM_side DSB	Psy1	invivo	64	36	0
#NAME?	Putative DSB	Extended DSB	Psy1	invivo	64	48	1
#NAME?	Putative DSB	PAM_side DSB	Psy1	invivo	64	48	3
#NAME?	Putative DSB	Extended DSB	Psy1	invivo	64	72	0
#NAME?	Putative DSB	PAM_side DSB	Psy1	invivo	64	72	6
#NAME?	Putative DSB	PAM_side DSB	CRTISO	invitro	64	0	6
#NAME?	Putative DSB	PAM_side DSB	CRTISO	invivo	64	0	2
#NAME?	Putative DSB	PAM_side DSB	CRTISO	invivo	64	6	1
#NAME?	Putative DSB	PAM_side DSB	CRTISO	invivo	64	12	8
#NAME?	Putative DSB	PAM_side DSB	CRTISO	invivo	64	24	3
#NAME?	Putative DSB	PAM_side DSB	CRTISO	invivo	64	36	0
#NAME?	Putative DSB	PAM_side DSB	CRTISO	invivo	64	48	0
#NAME?	Putative DSB	PAM_side DSB	CRTISO	invivo	64	72	1
#NAME?	Putative DSB	PAM_side DSB	PhyB2	invivo	65	0	0
#NAME?	Putative DSB	Extended DSB	PhyB2	invivo	65	0	0
#NAME?	Putative DSB	PAM_side DSB	PhyB2	invivo	65	6	0
#NAME?	Putative DSB	Extended DSB	PhyB2	invivo	65	6	0
#NAME?	Putative DSB	PAM_side DSB	PhyB2	invivo	65	12	0
#NAME?	Putative DSB	Extended DSB	PhyB2	invivo	65	12	0
#NAME?	Putative DSB	PAM_side DSB	PhyB2	invivo	65	24	24
#NAME?	Putative DSB	Extended DSB	PhyB2	invivo	65	24	1
#NAME?	Putative DSB	PAM_side DSB	PhyB2	invivo	65	36	0
#NAME?	Putative DSB	Extended DSB	PhyB2	invivo	65	36	0
#NAME?	Putative DSB	PAM_side DSB	PhyB2	invivo	65	48	0
#NAME?	Putative DSB	Extended DSB	PhyB2	invivo	65	48	0
#NAME?	Putative DSB	PAM_side DSB	PhyB2	invivo	65	72	0
#NAME?	Putative DSB	Extended DSB	PhyB2	invivo	65	72	0
#NAME?	Putative DSB	PAM_side DSB	Psy1	invitro	65	0	1
#NAME?	Putative DSB	PAM_side DSB	Psy1	invivo	65	0	0
#NAME?	Putative DSB	PAM_side DSB	Psy1	invivo	65	6	2
#NAME?	Putative DSB	PAM_side DSB	Psy1	invivo	65	12	0
#NAME?	Putative DSB	PAM_side DSB	Psy1	invivo	65	24	2
#NAME?	Putative DSB	PAM_side DSB	Psy1	invivo	65	36	0
#NAME?	Putative DSB	PAM_side DSB	Psy1	invivo	65	48	4
#NAME?	Putative DSB	PAM_side DSB	Psy1	invivo	65	72	3
#NAME?	Putative DSB	PAM_side DSB	CRTISO	invivo	65	0	4
#NAME?	Putative DSB	PAM_side DSB	CRTISO	invivo	65	6	11
#NAME?	Putative DSB	PAM_side DSB	CRTISO	invivo	65	12	2
#NAME?	Putative DSB	PAM_side DSB	CRTISO	invivo	65	24	0
#NAME?	Putative DSB	PAM_side DSB	CRTISO	invivo	65	36	0
#NAME?	Putative DSB	PAM_side DSB	CRTISO	invivo	65	48	2
#NAME?	Putative DSB	PAM_side DSB	CRTISO	invivo	65	72	12
#NAME?	Putative DSB	Extended DSB	Psy1	invivo	66	0	0
#NAME?	Putative DSB	PAM_side DSB	Psy1	invivo	66	0	0
#NAME?	Putative DSB	Extended DSB	Psy1	invivo	66	6	0
#NAME?	Putative DSB	PAM_side DSB	Psy1	invivo	66	6	0
#NAME?	Putative DSB	Extended DSB	Psy1	invivo	66	12	0
#NAME?	Putative DSB	PAM_side DSB	Psy1	invivo	66	12	2
#NAME?	Putative DSB	Extended DSB	Psy1	invivo	66	24	1
#NAME?	Putative DSB	PAM_side DSB	Psy1	invivo	66	24	2
#NAME?	Putative DSB	Extended DSB	Psy1	invivo	66	36	0
#NAME?	Putative DSB	PAM_side DSB	Psy1	invivo	66	36	1
#NAME?	Putative DSB	Extended DSB	Psy1	invivo	66	48	0
#NAME?	Putative DSB	PAM_side DSB	Psy1	invivo	66	48	1
#NAME?	Putative DSB	Extended DSB	Psy1	invivo	66	72	0
#NAME?	Putative DSB	PAM_side DSB	Psy1	invivo	66	72	2
#NAME?	Putative DSB	PAM_side DSB	CRTISO	invivo	66	0	6
#NAME?	Putative DSB	PAM_side DSB	CRTISO	invivo	66	6	1
#NAME?	Putative DSB	PAM_side DSB	CRTISO	invivo	66	12	1
#NAME?	Putative DSB	PAM_side DSB	CRTISO	invivo	66	24	0
#NAME?	Putative DSB	PAM_side DSB	CRTISO	invivo	66	36	4
#NAME?	Putative DSB	PAM_side DSB	CRTISO	invivo	66	48	3
#NAME?	Putative DSB	PAM_side DSB	CRTISO	invivo	66	72	3
#NAME?	Putative DSB	Extended DSB	PhyB2	invitro	67	0	5
#NAME?	Putative DSB	PAM_side DSB	PhyB2	invivo	67	0	3
#NAME?	Putative DSB	PAM_side DSB	PhyB2	invivo	67	6	0
#NAME?	Putative DSB	PAM_side DSB	PhyB2	invivo	67	12	0
#NAME?	Putative DSB	PAM_side DSB	PhyB2	invivo	67	24	0
#NAME?	Putative DSB	PAM_side DSB	PhyB2	invivo	67	36	0
#NAME?	Putative DSB	PAM_side DSB	PhyB2	invivo	67	48	0
#NAME?	Putative DSB	PAM_side DSB	PhyB2	invivo	67	72	0
#NAME?	Putative DSB	Extended DSB	Psy1	invitro	67	0	2
#NAME?	Putative DSB	Extended DSB	Psy1	invivo	67	0	0
#NAME?	Putative DSB	Extended DSB	Psy1	invivo	67	0	0
#NAME?	Putative DSB	PAM_side DSB	Psy1	invivo	67	0	0
#NAME?	Putative DSB	Extended DSB	Psy1	invivo	67	6	0
#NAME?	Putative DSB	Extended DSB	Psy1	invivo	67	6	1
#NAME?	Putative DSB	PAM_side DSB	Psy1	invivo	67	6	1
#NAME?	Putative DSB	Extended DSB	Psy1	invivo	67	12	0
#NAME?	Putative DSB	Extended DSB	Psy1	invivo	67	12	0
#NAME?	Putative DSB	PAM_side DSB	Psy1	invivo	67	12	0
#NAME?	Putative DSB	Extended DSB	Psy1	invivo	67	24	0
#NAME?	Putative DSB	Extended DSB	Psy1	invivo	67	24	0
#NAME?	Putative DSB	PAM_side DSB	Psy1	invivo	67	24	0
#NAME?	Putative DSB	Extended DSB	Psy1	invivo	67	36	1
#NAME?	Putative DSB	Extended DSB	Psy1	invivo	67	36	0
#NAME?	Putative DSB	PAM_side DSB	Psy1	invivo	67	36	0
#NAME?	Putative DSB	Extended DSB	Psy1	invivo	67	48	0
#NAME?	Putative DSB	Extended DSB	Psy1	invivo	67	48	0
#NAME?	Putative DSB	PAM_side DSB	Psy1	invivo	67	48	0
#NAME?	Putative DSB	Extended DSB	Psy1	invivo	67	72	0
#NAME?	Putative DSB	Extended DSB	Psy1	invivo	67	72	0
#NAME?	Putative DSB	PAM_side DSB	Psy1	invivo	67	72	1
#NAME?	Putative DSB	PAM_side DSB	CRTISO	invivo	67	0	5
#NAME?	Putative DSB	PAM_side DSB	CRTISO	invivo	67	6	0
#NAME?	Putative DSB	PAM_side DSB	CRTISO	invivo	67	12	1
#NAME?	Putative DSB	PAM_side DSB	CRTISO	invivo	67	24	0
#NAME?	Putative DSB	PAM_side DSB	CRTISO	invivo	67	36	1
#NAME?	Putative DSB	PAM_side DSB	CRTISO	invivo	67	48	0
#NAME?	Putative DSB	PAM_side DSB	CRTISO	invivo	67	72	4
#NAME?	Putative DSB	PAM_side DSB	PhyB2	invivo	68	0	72
#NAME?	Putative DSB	PAM_side DSB	PhyB2	invivo	68	6	4
#NAME?	Putative DSB	PAM_side DSB	PhyB2	invivo	68	12	0
#NAME?	Putative DSB	PAM_side DSB	PhyB2	invivo	68	24	0
#NAME?	Putative DSB	PAM_side DSB	PhyB2	invivo	68	36	0
#NAME?	Putative DSB	PAM_side DSB	PhyB2	invivo	68	48	0
#NAME?	Putative DSB	PAM_side DSB	PhyB2	invivo	68	72	0
#NAME?	Putative DSB	PAM_side DSB	Psy1	invivo	68	0	0
#NAME?	Putative DSB	PAM_side DSB	Psy1	invivo	68	6	0
#NAME?	Putative DSB	PAM_side DSB	Psy1	invivo	68	12	0
#NAME?	Putative DSB	PAM_side DSB	Psy1	invivo	68	24	0
#NAME?	Putative DSB	PAM_side DSB	Psy1	invivo	68	36	0
#NAME?	Putative DSB	PAM_side DSB	Psy1	invivo	68	48	0
#NAME?	Putative DSB	PAM_side DSB	Psy1	invivo	68	72	1
#NAME?	Putative DSB	PAM_side DSB	CRTISO	invivo	68	0	1
#NAME?	Putative DSB	PAM_side DSB	CRTISO	invivo	68	6	0
#NAME?	Putative DSB	PAM_side DSB	CRTISO	invivo	68	12	8
#NAME?	Putative DSB	PAM_side DSB	CRTISO	invivo	68	24	1
#NAME?	Putative DSB	PAM_side DSB	CRTISO	invivo	68	36	0
#NAME?	Putative DSB	PAM_side DSB	CRTISO	invivo	68	48	3
#NAME?	Putative DSB	PAM_side DSB	CRTISO	invivo	68	72	4
#NAME?	Putative DSB	Extended DSB	Psy1	invivo	69	0	0
#NAME?	Putative DSB	Extended DSB	Psy1	invivo	69	0	0
#NAME?	Putative DSB	PAM_side DSB	Psy1	invivo	69	0	0
#NAME?	Putative DSB	Extended DSB	Psy1	invivo	69	6	0
#NAME?	Putative DSB	Extended DSB	Psy1	invivo	69	6	0
#NAME?	Putative DSB	PAM_side DSB	Psy1	invivo	69	6	0
#NAME?	Putative DSB	Extended DSB	Psy1	invivo	69	12	0
#NAME?	Putative DSB	Extended DSB	Psy1	invivo	69	12	0
#NAME?	Putative DSB	PAM_side DSB	Psy1	invivo	69	12	0
#NAME?	Putative DSB	Extended DSB	Psy1	invivo	69	24	1
#NAME?	Putative DSB	Extended DSB	Psy1	invivo	69	24	1
#NAME?	Putative DSB	PAM_side DSB	Psy1	invivo	69	24	2
#NAME?	Putative DSB	Extended DSB	Psy1	invivo	69	36	0
#NAME?	Putative DSB	Extended DSB	Psy1	invivo	69	36	0
#NAME?	Putative DSB	PAM_side DSB	Psy1	invivo	69	36	0
#NAME?	Putative DSB	Extended DSB	Psy1	invivo	69	48	0
#NAME?	Putative DSB	Extended DSB	Psy1	invivo	69	48	0
#NAME?	Putative DSB	PAM_side DSB	Psy1	invivo	69	48	1
#NAME?	Putative DSB	Extended DSB	Psy1	invivo	69	72	0
#NAME?	Putative DSB	Extended DSB	Psy1	invivo	69	72	0
#NAME?	Putative DSB	PAM_side DSB	Psy1	invivo	69	72	0
#NAME?	Putative DSB	PAM_side DSB	CRTISO	invitro	69	0	1
#NAME?	Putative DSB	PAM_side DSB	CRTISO	invivo	69	0	6
#NAME?	Putative DSB	PAM_side DSB	CRTISO	invivo	69	6	4
#NAME?	Putative DSB	PAM_side DSB	CRTISO	invivo	69	12	2
#NAME?	Putative DSB	PAM_side DSB	CRTISO	invivo	69	24	8
#NAME?	Putative DSB	PAM_side DSB	CRTISO	invivo	69	36	8
#NAME?	Putative DSB	PAM_side DSB	CRTISO	invivo	69	48	0
#NAME?	Putative DSB	PAM_side DSB	CRTISO	invivo	69	72	6
#NAME?	Putative DSB	PAM_side DSB	CRTISO	invivo	70	0	3
#NAME?	Putative DSB	PAM_side DSB	CRTISO	invivo	70	6	0
#NAME?	Putative DSB	PAM_side DSB	CRTISO	invivo	70	12	4
#NAME?	Putative DSB	PAM_side DSB	CRTISO	invivo	70	24	3
#NAME?	Putative DSB	PAM_side DSB	CRTISO	invivo	70	36	0
#NAME?	Putative DSB	PAM_side DSB	CRTISO	invivo	70	48	2
#NAME?	Putative DSB	PAM_side DSB	CRTISO	invivo	70	72	5
#NAME?	Putative DSB	PAM_side DSB	Psy1	invivo	71	0	0
#NAME?	Putative DSB	PAM_side DSB	Psy1	invivo	71	6	0
#NAME?	Putative DSB	PAM_side DSB	Psy1	invivo	71	12	0
#NAME?	Putative DSB	PAM_side DSB	Psy1	invivo	71	24	0
#NAME?	Putative DSB	PAM_side DSB	Psy1	invivo	71	36	0
#NAME?	Putative DSB	PAM_side DSB	Psy1	invivo	71	48	1
#NAME?	Putative DSB	PAM_side DSB	Psy1	invivo	71	72	0
#NAME?	Putative DSB	PAM_side DSB	CRTISO	invitro	71	0	3
#NAME?	Putative DSB	PAM_side DSB	CRTISO	invivo	71	0	8
#NAME?	Putative DSB	PAM_side DSB	CRTISO	invivo	71	6	0
#NAME?	Putative DSB	PAM_side DSB	CRTISO	invivo	71	12	6
#NAME?	Putative DSB	PAM_side DSB	CRTISO	invivo	71	24	2
#NAME?	Putative DSB	PAM_side DSB	CRTISO	invivo	71	36	1
#NAME?	Putative DSB	PAM_side DSB	CRTISO	invivo	71	48	0
#NAME?	Putative DSB	PAM_side DSB	CRTISO	invivo	71	72	1
#NAME?	Putative DSB	PAM_side DSB	CRTISO	invitro	72	0	1
#NAME?	Putative DSB	PAM_side DSB	CRTISO	invivo	72	0	3
#NAME?	Putative DSB	PAM_side DSB	CRTISO	invivo	72	6	4
#NAME?	Putative DSB	PAM_side DSB	CRTISO	invivo	72	12	8
#NAME?	Putative DSB	PAM_side DSB	CRTISO	invivo	72	24	4
#NAME?	Putative DSB	PAM_side DSB	CRTISO	invivo	72	36	0
#NAME?	Putative DSB	PAM_side DSB	CRTISO	invivo	72	48	1
#NAME?	Putative DSB	PAM_side DSB	CRTISO	invivo	72	72	2
#NAME?	Putative DSB	PAM_side DSB	PhyB2	invivo	73	0	0
#NAME?	Putative DSB	PAM_side DSB	PhyB2	invivo	73	6	39
#NAME?	Putative DSB	PAM_side DSB	PhyB2	invivo	73	12	0
#NAME?	Putative DSB	PAM_side DSB	PhyB2	invivo	73	24	0
#NAME?	Putative DSB	PAM_side DSB	PhyB2	invivo	73	36	0
#NAME?	Putative DSB	PAM_side DSB	PhyB2	invivo	73	48	0
#NAME?	Putative DSB	PAM_side DSB	PhyB2	invivo	73	72	0
#NAME?	Putative DSB	PAM_side DSB	Psy1	invivo	73	0	0
#NAME?	Putative DSB	PAM_side DSB	Psy1	invivo	73	6	0
#NAME?	Putative DSB	PAM_side DSB	Psy1	invivo	73	12	1
#NAME?	Putative DSB	PAM_side DSB	Psy1	invivo	73	24	0
#NAME?	Putative DSB	PAM_side DSB	Psy1	invivo	73	36	0
#NAME?	Putative DSB	PAM_side DSB	Psy1	invivo	73	48	2
#NAME?	Putative DSB	PAM_side DSB	Psy1	invivo	73	72	2
#NAME?	Putative DSB	PAM_side DSB	CRTISO	invitro	73	0	1
#NAME?	Putative DSB	PAM_side DSB	CRTISO	invivo	73	0	0
#NAME?	Putative DSB	PAM_side DSB	CRTISO	invivo	73	6	0
#NAME?	Putative DSB	PAM_side DSB	CRTISO	invivo	73	12	7
#NAME?	Putative DSB	PAM_side DSB	CRTISO	invivo	73	24	1
#NAME?	Putative DSB	PAM_side DSB	CRTISO	invivo	73	36	0
#NAME?	Putative DSB	PAM_side DSB	CRTISO	invivo	73	48	0
#NAME?	Putative DSB	PAM_side DSB	CRTISO	invivo	73	72	3
#NAME?	Putative DSB	Extended DSB	Psy1	invivo	74	0	0
#NAME?	Putative DSB	Extended DSB	Psy1	invivo	74	0	0
#NAME?	Putative DSB	PAM_side DSB	Psy1	invivo	74	0	0
#NAME?	Putative DSB	Extended DSB	Psy1	invivo	74	6	0
#NAME?	Putative DSB	Extended DSB	Psy1	invivo	74	6	0
#NAME?	Putative DSB	PAM_side DSB	Psy1	invivo	74	6	1
#NAME?	Putative DSB	Extended DSB	Psy1	invivo	74	12	0
#NAME?	Putative DSB	Extended DSB	Psy1	invivo	74	12	0
#NAME?	Putative DSB	PAM_side DSB	Psy1	invivo	74	12	0
#NAME?	Putative DSB	Extended DSB	Psy1	invivo	74	24	0
#NAME?	Putative DSB	Extended DSB	Psy1	invivo	74	24	0
#NAME?	Putative DSB	PAM_side DSB	Psy1	invivo	74	24	2
#NAME?	Putative DSB	Extended DSB	Psy1	invivo	74	36	0
#NAME?	Putative DSB	Extended DSB	Psy1	invivo	74	36	0
#NAME?	Putative DSB	PAM_side DSB	Psy1	invivo	74	36	0
#NAME?	Putative DSB	Extended DSB	Psy1	invivo	74	48	0
#NAME?	Putative DSB	Extended DSB	Psy1	invivo	74	48	0
#NAME?	Putative DSB	PAM_side DSB	Psy1	invivo	74	48	1
#NAME?	Putative DSB	Extended DSB	Psy1	invivo	74	72	1
#NAME?	Putative DSB	Extended DSB	Psy1	invivo	74	72	1
#NAME?	Putative DSB	PAM_side DSB	Psy1	invivo	74	72	8
#NAME?	Putative DSB	PAM_side DSB	CRTISO	invivo	74	0	8
#NAME?	Putative DSB	PAM_side DSB	CRTISO	invivo	74	6	1
#NAME?	Putative DSB	PAM_side DSB	CRTISO	invivo	74	12	14
#NAME?	Putative DSB	PAM_side DSB	CRTISO	invivo	74	24	3
#NAME?	Putative DSB	PAM_side DSB	CRTISO	invivo	74	36	3
#NAME?	Putative DSB	PAM_side DSB	CRTISO	invivo	74	48	3
#NAME?	Putative DSB	PAM_side DSB	CRTISO	invivo	74	72	11
#NAME?	Putative DSB	PAM_side DSB	CRTISO	invitro	75	0	4
#NAME?	Putative DSB	PAM_side DSB	CRTISO	invivo	75	0	5
#NAME?	Putative DSB	PAM_side DSB	CRTISO	invivo	75	6	3
#NAME?	Putative DSB	PAM_side DSB	CRTISO	invivo	75	12	1
#NAME?	Putative DSB	PAM_side DSB	CRTISO	invivo	75	24	2
#NAME?	Putative DSB	PAM_side DSB	CRTISO	invivo	75	36	1
#NAME?	Putative DSB	PAM_side DSB	CRTISO	invivo	75	48	0
#NAME?	Putative DSB	PAM_side DSB	CRTISO	invivo	75	72	1
#NAME?	Putative DSB	PAM_side DSB	Psy1	invitro	76	0	1
#NAME?	Putative DSB	PAM_side DSB	Psy1	invivo	76	0	1
#NAME?	Putative DSB	PAM_side DSB	Psy1	invivo	76	6	0
#NAME?	Putative DSB	PAM_side DSB	Psy1	invivo	76	12	0
#NAME?	Putative DSB	PAM_side DSB	Psy1	invivo	76	24	0
#NAME?	Putative DSB	PAM_side DSB	Psy1	invivo	76	36	0
#NAME?	Putative DSB	PAM_side DSB	Psy1	invivo	76	48	0
#NAME?	Putative DSB	PAM_side DSB	Psy1	invivo	76	72	0
#NAME?	Putative DSB	PAM_side DSB	CRTISO	invivo	76	0	1
#NAME?	Putative DSB	PAM_side DSB	CRTISO	invivo	76	6	2
#NAME?	Putative DSB	PAM_side DSB	CRTISO	invivo	76	12	6
#NAME?	Putative DSB	PAM_side DSB	CRTISO	invivo	76	24	3
#NAME?	Putative DSB	PAM_side DSB	CRTISO	invivo	76	36	0
#NAME?	Putative DSB	PAM_side DSB	CRTISO	invivo	76	48	0
#NAME?	Putative DSB	PAM_side DSB	CRTISO	invivo	76	72	1
#NAME?	Putative DSB	PAM_side DSB	CRTISO	invivo	77	0	8
#NAME?	Putative DSB	PAM_side DSB	CRTISO	invivo	77	6	0
#NAME?	Putative DSB	PAM_side DSB	CRTISO	invivo	77	12	3
#NAME?	Putative DSB	PAM_side DSB	CRTISO	invivo	77	24	2
#NAME?	Putative DSB	PAM_side DSB	CRTISO	invivo	77	36	1
#NAME?	Putative DSB	PAM_side DSB	CRTISO	invivo	77	48	0
#NAME?	Putative DSB	PAM_side DSB	CRTISO	invivo	77	72	1
#NAME?	Putative DSB	PAM_side DSB	Psy1	invivo	78	0	0
#NAME?	Putative DSB	PAM_side DSB	Psy1	invivo	78	6	2
#NAME?	Putative DSB	PAM_side DSB	Psy1	invivo	78	12	0
#NAME?	Putative DSB	PAM_side DSB	Psy1	invivo	78	24	0
#NAME?	Putative DSB	PAM_side DSB	Psy1	invivo	78	36	0
#NAME?	Putative DSB	PAM_side DSB	Psy1	invivo	78	48	0
#NAME?	Putative DSB	PAM_side DSB	Psy1	invivo	78	72	0
#NAME?	Putative DSB	PAM_side DSB	CRTISO	invitro	78	0	1
#NAME?	Putative DSB	PAM_side DSB	CRTISO	invivo	78	0	9
#NAME?	Putative DSB	PAM_side DSB	CRTISO	invivo	78	6	0
#NAME?	Putative DSB	PAM_side DSB	CRTISO	invivo	78	12	3
#NAME?	Putative DSB	PAM_side DSB	CRTISO	invivo	78	24	6
#NAME?	Putative DSB	PAM_side DSB	CRTISO	invivo	78	36	2
#NAME?	Putative DSB	PAM_side DSB	CRTISO	invivo	78	48	6
#NAME?	Putative DSB	PAM_side DSB	CRTISO	invivo	78	72	3
#NAME?	Putative DSB	Extended DSB	PhyB2	invivo	79	0	0
#NAME?	Putative DSB	Extended DSB	PhyB2	invivo	79	0	0
#NAME?	Putative DSB	Extended DSB	PhyB2	invivo	79	6	0
#NAME?	Putative DSB	Extended DSB	PhyB2	invivo	79	6	0
#NAME?	Putative DSB	Extended DSB	PhyB2	invivo	79	12	0
#NAME?	Putative DSB	Extended DSB	PhyB2	invivo	79	12	0
#NAME?	Putative DSB	Extended DSB	PhyB2	invivo	79	24	1
#NAME?	Putative DSB	Extended DSB	PhyB2	invivo	79	24	26
#NAME?	Putative DSB	Extended DSB	PhyB2	invivo	79	36	0
#NAME?	Putative DSB	Extended DSB	PhyB2	invivo	79	36	0
#NAME?	Putative DSB	Extended DSB	PhyB2	invivo	79	48	0
#NAME?	Putative DSB	Extended DSB	PhyB2	invivo	79	48	0
#NAME?	Putative DSB	Extended DSB	PhyB2	invivo	79	72	0
#NAME?	Putative DSB	Extended DSB	PhyB2	invivo	79	72	0
#NAME?	Putative DSB	PAM_side DSB	Psy1	invivo	79	0	0
#NAME?	Putative DSB	PAM_side DSB	Psy1	invivo	79	6	0
#NAME?	Putative DSB	PAM_side DSB	Psy1	invivo	79	12	0
#NAME?	Putative DSB	PAM_side DSB	Psy1	invivo	79	24	1
#NAME?	Putative DSB	PAM_side DSB	Psy1	invivo	79	36	2
#NAME?	Putative DSB	PAM_side DSB	Psy1	invivo	79	48	0
#NAME?	Putative DSB	PAM_side DSB	Psy1	invivo	79	72	3
#NAME?	Putative DSB	PAM_side DSB	CRTISO	invitro	79	0	1
#NAME?	Putative DSB	PAM_side DSB	CRTISO	invivo	79	0	1
#NAME?	Putative DSB	PAM_side DSB	CRTISO	invivo	79	6	2
#NAME?	Putative DSB	PAM_side DSB	CRTISO	invivo	79	12	4
#NAME?	Putative DSB	PAM_side DSB	CRTISO	invivo	79	24	3
#NAME?	Putative DSB	PAM_side DSB	CRTISO	invivo	79	36	5
#NAME?	Putative DSB	PAM_side DSB	CRTISO	invivo	79	48	3
#NAME?	Putative DSB	PAM_side DSB	CRTISO	invivo	79	72	10
#NAME?	Putative DSB	PAM_side DSB	CRTISO	invitro	80	0	6
#NAME?	Putative DSB	PAM_side DSB	CRTISO	invivo	80	0	7
#NAME?	Putative DSB	PAM_side DSB	CRTISO	invivo	80	6	8
#NAME?	Putative DSB	PAM_side DSB	CRTISO	invivo	80	12	1
#NAME?	Putative DSB	PAM_side DSB	CRTISO	invivo	80	24	3
#NAME?	Putative DSB	PAM_side DSB	CRTISO	invivo	80	36	5
#NAME?	Putative DSB	PAM_side DSB	CRTISO	invivo	80	48	3
#NAME?	Putative DSB	PAM_side DSB	CRTISO	invivo	80	72	7
#NAME?	Putative DSB	PAM_side DSB	CRTISO	invitro	81	0	3
#NAME?	Putative DSB	PAM_side DSB	CRTISO	invivo	81	0	3
#NAME?	Putative DSB	PAM_side DSB	CRTISO	invivo	81	6	4
#NAME?	Putative DSB	PAM_side DSB	CRTISO	invivo	81	12	4
#NAME?	Putative DSB	PAM_side DSB	CRTISO	invivo	81	24	1
#NAME?	Putative DSB	PAM_side DSB	CRTISO	invivo	81	36	1
#NAME?	Putative DSB	PAM_side DSB	CRTISO	invivo	81	48	4
#NAME?	Putative DSB	PAM_side DSB	CRTISO	invivo	81	72	9
#NAME?	Putative DSB	PAM_side DSB	Psy1	invivo	82	0	0
#NAME?	Putative DSB	PAM_side DSB	Psy1	invivo	82	6	0
#NAME?	Putative DSB	PAM_side DSB	Psy1	invivo	82	12	0
#NAME?	Putative DSB	PAM_side DSB	Psy1	invivo	82	24	1
#NAME?	Putative DSB	PAM_side DSB	Psy1	invivo	82	36	0
#NAME?	Putative DSB	PAM_side DSB	Psy1	invivo	82	48	0
#NAME?	Putative DSB	PAM_side DSB	Psy1	invivo	82	72	0
#NAME?	Putative DSB	PAM_side DSB	CRTISO	invitro	82	0	2
#NAME?	Putative DSB	PAM_side DSB	CRTISO	invivo	82	0	0
#NAME?	Putative DSB	PAM_side DSB	CRTISO	invivo	82	6	3
#NAME?	Putative DSB	PAM_side DSB	CRTISO	invivo	82	12	3
#NAME?	Putative DSB	PAM_side DSB	CRTISO	invivo	82	24	2
#NAME?	Putative DSB	PAM_side DSB	CRTISO	invivo	82	36	1
#NAME?	Putative DSB	PAM_side DSB	CRTISO	invivo	82	48	0
#NAME?	Putative DSB	PAM_side DSB	CRTISO	invivo	82	72	2
#NAME?	Putative DSB	Extended DSB	Psy1	invivo	83	0	1
#NAME?	Putative DSB	PAM_side DSB	Psy1	invivo	83	0	0
#NAME?	Putative DSB	Extended DSB	Psy1	invivo	83	0	0
#NAME?	Putative DSB	Extended DSB	Psy1	invivo	83	6	0
#NAME?	Putative DSB	PAM_side DSB	Psy1	invivo	83	6	0
[truncated: 167 more rows]

## Sheet: Figure S1
Target/Sample	Total Sequences	With both indicator sequences	More than minimum frequency	Insertions	Deletions	Indel frequency	HDR
Psy1 PCRDirect 5	2396131	492851	491300	12504	60704	73208 (14.9%)	0 (0.0%)
Psy1 PCRDirect 6	1098973	482973	481519	10325	47599	57924 (12.0%)	0 (0.0%)
Psy1_75_48hrA	755	641	633	22	78	100 (15.8%)	0 (0.0%)
Psy1_76_48hrB	835	725	709	20	60	80 (11.3%)	0 (0.0%)

## Sheet: Psy1 72Hr
	Intact	Indels	Direct DSB	Processed DSB	Total
PsyI_0h_A	3095	0	62	9	3166
PsyI_0h_B	1608	0	34	16	1658
PsyI_6h_A	2289	29	41	21	2380
PsyI_6h_B	3259	34	162	33	3488
PsyI_12h_A	2749	71	126	18	2964
PsyI_12h_B	2688	39	141	33	2901
PsyI_24h_A	2702	187	153	36	3078
PsyI_24h_B	3183	186	220	46	3635
PsyI_36h_A	2170	294	128	37	2629
PsyI_36h_B	1780	185	85	47	2097
PsyI_48h_A	1891	301	140	47	2379
PsyI_48h_B	1887	273	103	52	2315
PsyI_72h_A	1314	200	91	53	1658
PsyI_72h_B	1885	236	179	122	2422
PsyI_control_0h_A	1370	14	0	4	1388
PsyI_control_0h_B	2023	12	0	5	2040
PsyI_control_6h_A	2147	12	0	11	2170
PsyI_control_6h_B	2786	21	0	19	2826
PsyI_control_12h_A	1975	23	0	18	2016
PsyI_control_12h_B	1484	20	1	2	1507
PsyI_control_24h_A	1571	26	0	8	1605
PsyI_control_24h_B	1851	17	0	6	1874
PsyI_control_36h_A	3014	26	0	16	3056
PsyI_control_36h_B	2444	16	0	10	2470
PsyI_control_48h_A	2893	11	1	9	2914
PsyI_control_48h_B	2639	22	1	13	2675
PsyI_control_72h_A	1627	16	0	6	1649
PsyI_control_72h_B	2048	29	0	14	2091

## Sheet: PhyB2 72Hr
	Intact	Indels	Direct DSB	Processed DSB	Total
PhyB2_2_0h_A	8217	0	0	183	8400
PhyB2_2_0h_B	5525	1	0	0	5526
PhyB2_2_6h_A	6954	184	1078	194	8410
PhyB2_2_6h_B	6615	270	866	169	7920
PhyB2_2_12h_A	4955	534	1197	111	6797
PhyB2_2_12h_B	1955	171	271	77	2474
PhyB2_2_24h_A	3574	1154	627	168	5523
PhyB2_2_24h_B	5482	1481	1357	254	8574
PhyB2_2_36h_A	2381	1784	116	199	4480
PhyB2_2_36h_B	1455	1225	0	0	2680
PhyB2_2_48h_A	2695	3101	207	101	6104
PhyB2_2_48h_B	952	1643	82	111	2788
PhyB2_2_72h_A	1322	1781	74	99	3276
PhyB2_2_72h_B	1608	1090	201	48	2947
PhyB2-2_cas9only_0h_A	6458	0	3	64	6525
PhyB2-2_cas9only_0h_B	5535	0	2	62	5599
PhyB2-2_cas9only_6h_A	6750	0	0	81	6831
PhyB2-2_cas9only_6h_B	7694	1	2	112	7809
PhyB2-2_cas9only_12h_A	6766	0	1	87	6854
PhyB2-2_cas9only_12h_B	8075	1	0	80	8156
PhyB2-2_cas9only_24h_A	9948	0	0	205	10153
PhyB2-2_cas9only_24h_B	6427	0	0	167	6594
PhyB2-2_cas9only_36h_A	8126	1	0	100	8227
PhyB2-2_cas9only_36h_B	7889	1	0	99	7989
PhyB2-2_cas9only_48h_A	7466	2	0	70	7538
PhyB2-2_cas9only_48h_B	7810	0	2	152	7964
PhyB2-2_cas9only_72h_A	5165	0	0	143	5308
PhyB2-2_cas9only_72h_B	5577	0	1	262	5840

## Sheet: CRTISO 72Hr
	Intact	Indels	Direct DSB	Processed DSB	Total
CRTISO_0h_A	4410	40	16	157	4623
CRTISO_0h_B	3967	36	18	94	4115
CRTISO_6h_A	4522	87	226	98	4933
CRTISO_6h_B	3849	107	217	77	4250
CRTISO_12h_A	3102	200	276	81	3659
CRTISO_12h_B	3046	251	282	260	3839
CRTISO_24h_A	2764	629	235	130	3758
CRTISO_24h_B	3306	587	274	172	4339
CRTISO_36h_A	2195	564	141	143	3043
CRTISO_36h_B	1706	264	93	115	2178
CRTISO_48h_A	2016	776	157	185	3134
CRTISO_48h_B	940	1598	153	131	2822
CRTISO_72h_A	1045	751	77	302	2175
CRTISO_72h_B	990	579	87	140	1796
CRTISO_control_0h_A	83	1	0	9	93
CRTISO_control_0h_B	1043	0	0	17	1060
CRTISO_control_6h_A	1095	0	1	17	1113
CRTISO_control_6h_B	1160	1	1	28	1190
CRTISO_control_12h_A	903	2	2	16	923
CRTISO_control_12h_B	656	0	0	9	665
CRTISO_control_24h_A	487	11	0	55	553
CRTISO_control_24h_B	846	1	0	30	877
CRTISO_control_36h_A	1822	8	0	27	1857
CRTISO_control_36h_B	1557	3	0	35	1595
CRTISO_control_48h_A	1697	0	1	19	1717
CRTISO_control_48h_B	1737	1	1	26	1765
CRTISO_control_72h_A	1023	1	0	39	1063
CRTISO_control_72h_B	1161	6	2	37	1206

## Sheet: CRTISO 72Hr ungrouped directDSB
	Intact	Indels	Direct DSB	Processed DSB	Total
CRTISO_0h_A	4410	40	4	169	4623
CRTISO_0h_B	3967	36	13	99	4115
CRTISO_6h_A	4522	87	78	246	4933
CRTISO_6h_B	3849	107	74	220	4250
CRTISO_12h_A	3102	200	83	274	3659
CRTISO_12h_B	3046	251	124	418	3839
CRTISO_24h_A	2764	629	95	270	3758
CRTISO_24h_B	3306	587	95	351	4339
CRTISO_36h_A	2195	564	51	233	3043
CRTISO_36h_B	1706	264	35	173	2178
CRTISO_48h_A	2016	776	70	272	3134
CRTISO_48h_B	940	1598	64	220	2822
CRTISO_72h_A	1045	751	25	354	2175
CRTISO_72h_B	990	579	40	187	1796
CRTISO_control_0h_A	83	1	0	9	93
CRTISO_control_0h_B	1043	0	0	17	1060
CRTISO_control_6h_A	1095	0	1	17	1113
CRTISO_control_6h_B	1160	1	0	29	1190
CRTISO_control_12h_A	903	2	2	16	923
CRTISO_control_12h_B	656	0	0	9	665
CRTISO_control_24h_A	487	11	0	55	553
CRTISO_control_24h_B	846	1	0	30	877
CRTISO_control_36h_A	1822	8	0	27	1857
CRTISO_control_36h_B	1557	3	0	35	1595
CRTISO_control_48h_A	1697	0	1	19	1717
CRTISO_control_48h_B	1737	1	1	26	1765
CRTISO_control_72h_A	1023	1	0	39	1063
CRTISO_control_72h_B	1161	6	2	37	1206

## Sheet: PhyB2 24Hr
	Del	Extended DSB	Ins	MH_Del_2	PAM_side DSB	Perfect DSB	WT/Sub	guide_side DSB	Total	MH_Del
phyb_0h_A	19	2	1	1	23	172	3812	46	4076	0
phyb_0h_B	6	0	2	0	18	58	2604	30	2718	0
phyb_0h_C	25	3	1	0	14	99	2465	32	2639	0
phyb_0h_D	7	1	3	1	32	92	3955	36	4127	0
phyb_2h_A	5	0	1	1	11	126	1357	31	1532	0
phyb_2h_B	20	4	1	0	38	149	3376	63	3651	0
phyb_2h_C	37	4	1	3	27	296	1698	77	2143	0
phyb_2h_D	15	2	4	0	13	239	2392	30	2695	0
phyb_4h_A	43	3	2	2	31	394	2829	55	3359	0
phyb_4h_B	35	0	3	0	16	355	2617	68	3094	0
phyb_4h_C	54	1	8	0	20	446	3404	90	4023	0
phyb_4h_D	382	65	34	3	140	4100	15434	597	20755	0
phyb_6h_A	2	1	0	0	1	50	449	13	516	0
phyb_6h_B	106	9	3	0	33	491	3907	112	4661	0
phyb_6h_C	97	3	9	1	21	649	3636	88	4504	0
phyb_6h_D	89	10	2	7	32	545	4112	116	4913	0
phyb_12h_A	110	0	6	2	8	194	1700	75	2095	0
phyb_12h_B	2242	64	183	61	202	7453	17986	1406	29597	0
phyb_12h_C	46	0	6	3	6	122	952	23	1158	0
phyb_12h_D	84	1	7	2	8	298	2327	60	2787	0
phyb_24h_A	64	1	4	2	9	261	2131	92	2564	0
phyb_24h_B	79	0	5	3	12	433	1513	143	2188	0
phyb_24h_C	93	4	6	0	13	199	2127	81	2523	0
phyb_24h_D	50	1	5	0	8	166	1670	52	1952	0
phyb_controlh_A	12	1	1	1	9	56	2346	21	2447	0
phyb_controlh_B	1	1	0	1	17	15	1113	17	1165	0
phyb_controlh_C	3	0	0	0	2	8	866	12	891	0
phyb_controlh_D	1	0	0	0	3	2	741	8	755	0
phyb_controlh_E	1	0	0	1	10	10	1621	15	1658	0
phyb_controlh_F	1	0	0	0	4	4	713	4	726	0
phyb_controlh_G	0	0	0	0	2	0	490	10	502	0

## Sheet: CRTISO 24Hr
	PAM_side DSB	Perfect DSB	WT/Sub	guide_side DSB	Del	Extended DSB	Ins	MH_Del_2+	Total
CRTISO_controlh_A	11	0	1860	8	2	0	0	0	1881
CRTISO_controlh_B	2	1	915	0	8	0	0	0	926
CRTISO_controlh_C	11	0	2061	11	4	0	0	0	2087
CRTISO_controlh_D	43	4	4708	18	37	4	0	5	4819
CRTISO_controlh_E	43	1	4755	42	15	3	0	2	4861
CRTISO_controlh_F	21	6	2826	28	7	0	0	0	2888
CRTISO_controlh_G	13	1	3108	18	8	1	0	1	3150
CRTISO_controlh_H	32	2	2548	32	18	0	0	1	2633
CRTISO_0h_A	3	4	1619	12	1	0	0	0	1639
CRTISO_0h_B	5	3	1730	11	2	1	0	0	1752
CRTISO_0h_C	24	9	3391	24	4	1	0	0	3453
CRTISO_0h_D	37	19	4026	43	6	0	0	0	4131
CRTISO_2h_A	16	68	3420	20	8	4	1	1	3538
CRTISO_2h_B	22	52	2613	14	7	1	0	0	2709
CRTISO_2h_C	12	41	2322	17	8	0	0	0	2400
CRTISO_2h_D	9	31	2662	26	4	1	0	0	2733
CRTISO_4h_A	2	1	57	0	0	0	0	0	60
CRTISO_4h_B	12	51	1412	8	6	0	1	0	1490
CRTISO_4h_C	22	81	2160	10	15	0	0	1	2289
CRTISO_4h_D	21	288	5225	51	41	4	4	4	5638
CRTISO_6h_A	89	624	6206	73	144	23	13	3	7175
CRTISO_6h_B	40	390	4644	28	108	7	25	1	5243
CRTISO_6h_C	18	173	2869	22	101	12	7	2	3204
CRTISO_6h_D	37	496	5093	63	133	11	15	1	5849
CRTISO_12h_A	27	401	1953	15	239	11	19	1	2666
CRTISO_12h_B	66	635	4315	31	345	8	27	10	5437
CRTISO_12h_C	60	855	3108	53	283	37	28	5	4429
CRTISO_12h_D	70	467	2421	23	172	1	17	5	3176
CRTISO_24h_A	33	147	505	7	188	3	24	5	912
CRTISO_24h_B	96	695	2162	16	442	5	41	3	3460
CRTISO_24h_C	30	86	417	3	179	0	6	3	724
CRTISO_24h_D	224	1715	2738	47	918	38	80	17	5777

## Sheet: Psy1 24Hr
	PAM_side DSB	Perfect DSB	WT/Sub	guide_side DSB	Del	Extended DSB	Ins	MH_Del_2+	Total
Psy1_highres_0h_A	7	4	1455	3	0	0	0	0	1469
Psy1_highres_0h_B	3	4	808	3	0	0	0	0	818
Psy1_highres_0h_C	0	2	1239	2	0	0	0	0	1243
Psy1_highres_0h_D	7	3	1673	4	0	0	0	0	1687
Psy1_highres_2h_A	5	30	1111	5	2	1	0	0	1154
Psy1_highres_2h_B	3	19	477	3	2	1	1	0	506
Psy1_highres_2h_C	3	25	1026	3	2	0	1	0	1060
Psy1_highres_2h_D	4	45	1528	5	2	0	1	0	1585
Psy1_highres_4h_A	0	0	18	0	1	0	0	0	19
Psy1_highres_4h_B	0	4	262	3	1	0	1	1	272
Psy1_highres_4h_C	4	21	668	5	2	0	0	0	700
Psy1_highres_4h_D	2	32	868	6	6	1	1	0	916
Psy1_highres_6h_A	4	85	1543	9	15	0	9	9	1674
Psy1_highres_6h_B	1	70	997	11	19	0	4	8	1110
Psy1_highres_6h_C	1	19	347	2	6	0	0	1	376
Psy1_highres_6h_D	2	43	821	5	16	1	3	1	892
Psy1_highres_12h_A	4	52	589	6	22	2	19	10	704
Psy1_highres_12h_B	3	47	607	8	31	1	7	8	712
Psy1_highres_12h_C	1	35	536	6	23	1	8	2	612
Psy1_highres_12h_D	1	48	414	4	21	1	5	3	497
Psy1_highres_24h_A	1	39	293	8	37	0	12	6	396
Psy1_highres_24h_B	0	18	192	6	14	0	9	9	248
Psy1_highres_24h_C	3	46	331	13	20	0	7	5	425
Psy1_highres_24h_D	2	44	453	11	33	1	9	10	563
Psy1_control1_0h	0	0	696	2	0	0	0	0	698
Psy1_control2_0h	0	0	369	0	0	0	0	0	369
Psy1_control3_4h	3	0	464	1	0	0	0	0	468
Psy1_control4_4h	0	0	31	1	0	1	0	0	33
Psy1_control5_12h	0	0	204	0	0	0	0	0	204
Psy1_control6_12h	3	0	353	1	0	0	0	0	357
Psy1_control7_24h	3	0	399	0	0	0	0	0	402
Psy1_control8_24h	1	0	517	1	0	0	0	0	519
